# Supplementary material for: Crystal structure of dioxidobis(pentane-2,4-dionato-κ2 O,O′)[1-phenyl-3-(pyridin-4-yl)propane-κN]uranium(VI)
Source: Acta Crystallogr E Crystallogr Commun. 2015 Jan 1;71(Pt 1):42–4. doi: 10.1107/S2056989014026607 (PMC4331861; doi:10.1107/S2056989014026607)
Supplement: Supplementary file 1 [file e-71-00042-sup1.cif]

##############################################################################
#                                                                            #
# This CIF contains the data in a paper accepted for publication in          #
# Acta Crystallographica Section E. It conforms to the requirements of       #
# Notes for Authors for Acta Crystallographica Section E, and has been       #
# peer reviewed under the auspices of the IUCr Commission on Journals.       #
#                                                                            #
# Full details of the Crystallographic Information File format               #
# are given in the paper "The Crystallographic Information File (CIF):       #
# a New Standard Archive File for Crystallography" by S. R. Hall, F. H.      #
# Allen and I. D. Brown [Acta Cryst. (1991), A47, 655-685].                  #
#                                                                            #
# The current version of the core CIF dictionary is obtainable from          #
# ftp://ftp.iucr.org/pub/cif_core.dic.                                       #
#                                                                            #
# Software is freely available for graphical display of the structure(s)     #
# in this CIF. For information consult the CIF software page                 #
# http://www.iucr.org/resources/cif/software.                                #
#                                                                            #
# This file may be used for bona fide research purposes within the           #
# scientific community so long as proper attribution is given to the journal # 
# article from which it was obtained.                                        #
#                                                                            #
##############################################################################
data_I
_audit_creation_method     SHELXL-97
_database_code_depnum_ccdc_archive     'CCDC 1037284'
_chemical_name_systematic
;\
Dioxidobis(pentane-2,4-dionato-\k^2^<i>O</i>,<i>O</i>')[1-phenyl-\
3-(pyridin-4-yl)propane-\k<i>N</i>]uranium(VI)
;
_chemical_name_common     ?
_chemical_formula_moiety     'C24 H29 N O6 U'
_chemical_formula_sum     'C24 H29 N O6 U'
_chemical_formula_iupac     '[U (C5 H7 O2)2 O2 (C14 H15 N)]'
_chemical_formula_weight     665.51
_chemical_melting_point     ?
_symmetry_cell_setting     triclinic
_symmetry_space_group_name_H-M     'P -1'
_symmetry_space_group_name_Hall     '-P 1'
loop_
    _symmetry_equiv_pos_as_xyz
    'x, y, z'
    '-x, -y, -z'
_cell_length_a     8.2100(16)
_cell_length_b     11.530(2)
_cell_length_c     14.516(3)
_cell_angle_alpha     108.67(3)
_cell_angle_beta     98.50(3)
_cell_angle_gamma     100.81(3)
_cell_volume     1246.4(4)
_cell_formula_units_Z     2
_cell_measurement_reflns_used     4311
_cell_measurement_theta_min     2.59
_cell_measurement_theta_max     28.5
_cell_measurement_temperature     297
_exptl_crystal_description     block
_exptl_crystal_colour     orange
_exptl_crystal_size_max     0.47
_exptl_crystal_size_mid     0.29
_exptl_crystal_size_min     0.26
_exptl_crystal_density_diffrn     1.773
_exptl_crystal_density_meas     ?
_exptl_crystal_density_method     'not measured'
_exptl_crystal_F_000     640
_exptl_absorpt_coefficient_mu     6.548
_exptl_absorpt_correction_type     analytical
_exptl_absorpt_process_details
;
(XPREP; Bruker, 2007)
;
_exptl_absorpt_correction_T_min     0.1488
_exptl_absorpt_correction_T_max     0.2808
_exptl_special_details
;
;
_diffrn_ambient_temperature     297
_diffrn_radiation_type     MoK\a
_diffrn_radiation_wavelength     0.71073
_diffrn_radiation_source     'fine-focus sealed tube'
_diffrn_radiation_monochromator     graphite
_diffrn_measurement_device_type     'Bruker SMART APEXII'
_diffrn_measurement_method     '\w scans'
_diffrn_detector_area_resol_mean     8.333
_diffrn_reflns_number     9353
_diffrn_reflns_av_R_equivalents     0.0149
_diffrn_reflns_av_sigmaI/netI     0.0368
_diffrn_reflns_theta_min     1.93
_diffrn_reflns_theta_max     30.89
_diffrn_reflns_theta_full     25.00
_diffrn_measured_fraction_theta_max     0.884
_diffrn_measured_fraction_theta_full     0.990
_diffrn_reflns_limit_h_min     -11
_diffrn_reflns_limit_h_max     9
_diffrn_reflns_limit_k_min     -16
_diffrn_reflns_limit_k_max     15
_diffrn_reflns_limit_l_min     -14
_diffrn_reflns_limit_l_max     20
_diffrn_standards_number     ?
_diffrn_standards_interval_count     ?
_diffrn_standards_interval_time     ?
_diffrn_standards_decay_%     0
_refine_special_details
;
Refinement of <i>F</i>^2^ against ALL reflections. The weighted <i>R</i>-factor
<i>wR</i> and goodness of fit <i>S</i> are based on <i>F</i>^2^, conventional
<i>R</i>-factors <i>R</i> are based on <i>F</i>, with <i>F</i> set to zero for
negative <i>F</i>^2^. The threshold expression of <i>F</i>^2^ >
2\s(<i>F</i>^2^) is used only for calculating <i>R</i>-factors(gt) <i>etc</i>.
and is not relevant to the choice of reflections for refinement.
<i>R</i>-factors based on <i>F</i>^2^ are statistically about twice as large
as those based on <i>F</i>, and <i>R</i>- factors based on ALL data will be
even larger.
;
_reflns_number_total     6948
_reflns_number_gt     6026
_reflns_threshold_expression     I>2\s(I)
_refine_ls_structure_factor_coef     Fsqd
_refine_ls_matrix_type     full
_refine_ls_R_factor_all     0.0347
_refine_ls_R_factor_gt     0.0268
_refine_ls_wR_factor_gt     0.0539
_refine_ls_wR_factor_ref     0.0560
_refine_ls_goodness_of_fit_ref     0.989
_refine_ls_restrained_S_all     0.989
_refine_ls_number_reflns     6948
_refine_ls_number_parameters     293
_refine_ls_number_restraints     0
_refine_ls_hydrogen_treatment     constr
_refine_ls_weighting_scheme     calc
_refine_ls_weighting_details
         'calc w=1/[\s^2^(Fo^2^)+(0.0257P)^2^+0.0000P] where P=(Fo^2^+2Fc^2^)/3'
_atom_sites_solution_hydrogens     geom
_atom_sites_solution_primary     direct
_atom_sites_solution_secondary     difmap
_refine_ls_shift/su_max     0.003
_refine_ls_shift/su_mean     0.000
_refine_diff_density_max     0.883
_refine_diff_density_min     -0.643
_refine_ls_extinction_method     none
_refine_ls_extinction_coef     ?
loop_
    _atom_type_symbol
    _atom_type_description
    _atom_type_scat_dispersion_real
    _atom_type_scat_dispersion_imag
    _atom_type_scat_source
    'C' 'C' 0.0033 0.0016
                         'International Tables Vol C Tables 4.2.6.8 and 6.1.1.4'
    'H' 'H' 0.0000 0.0000
                         'International Tables Vol C Tables 4.2.6.8 and 6.1.1.4'
    'N' 'N' 0.0061 0.0033
                         'International Tables Vol C Tables 4.2.6.8 and 6.1.1.4'
    'O' 'O' 0.0106 0.0060
                         'International Tables Vol C Tables 4.2.6.8 and 6.1.1.4'
    'U' 'U' -9.6767 9.6646
                         'International Tables Vol C Tables 4.2.6.8 and 6.1.1.4'
_computing_data_collection
;
APEX2 (Bruker, 2007) and XSCANS (Bruker, 2007)
;
_computing_cell_refinement
;
SAINT (Bruker, 2007) and XSCANS (Bruker, 2007)
;
_computing_data_reduction
;
APEX2 (Bruker, 2007) and SAINT (Bruker, 2007)
;
_computing_structure_solution
;
SHELXS97 (Sheldrick, 2008)
;
_computing_structure_refinement
;
SHELXL97 (Sheldrick, 2008)
;
_computing_molecular_graphics
;
SHELXTL (Sheldrick, 2008) and ORTEP-3 for Windows (Farrugia,
2012)
;
_computing_publication_material
;
SHELXTL (Sheldrick, 2008) and PLATON (Spek, 2009)
;
loop_
    _atom_site_type_symbol
    _atom_site_label
    _atom_site_fract_x
    _atom_site_fract_y
    _atom_site_fract_z
    _atom_site_U_iso_or_equiv
    _atom_site_adp_type
    _atom_site_calc_flag
    _atom_site_refinement_flags
    _atom_site_occupancy
    _atom_site_symmetry_multiplicity
    _atom_site_disorder_assembly
    _atom_site_disorder_group
    U U1 0.488854(15) 0.690915(11) 0.372080(8) 0.03519(4) Uani d . 1 1 . .
    O O1 0.3391(3) 0.5504(2) 0.3581(2) 0.0535(6) Uani d . 1 1 . .
    O O2 0.6386(3) 0.8327(2) 0.38786(19) 0.0525(6) Uani d . 1 1 . .
    O O3 0.6977(3) 0.6473(3) 0.47398(18) 0.0566(7) Uani d . 1 1 . .
    O O4 0.6471(3) 0.5741(2) 0.27211(18) 0.0521(6) Uani d . 1 1 . .
    O O5 0.3569(4) 0.6784(3) 0.21310(17) 0.0579(7) Uani d . 1 1 . .
    O O6 0.2846(3) 0.8105(3) 0.38825(18) 0.0567(7) Uani d . 1 1 . .
    N N1 0.4613(4) 0.7730(3) 0.55740(19) 0.0397(6) Uani d . 1 1 . .
    C C1 0.9705(6) 0.6794(5) 0.5706(3) 0.0810(14) Uani d . 1 1 . .
    H H1A 0.9878 0.7680 0.6071 0.121 Uiso calc R 1 1 . .
    H H1B 1.0774 0.6618 0.5601 0.121 Uiso calc R 1 1 . .
    H H1C 0.9231 0.6316 0.6080 0.121 Uiso calc R 1 1 . .
    C C2 0.8488(5) 0.6426(3) 0.4705(3) 0.0493(9) Uani d . 1 1 . .
    C C3 0.9047(5) 0.6043(4) 0.3827(3) 0.0573(10) Uani d . 1 1 . .
    H H3 1.0188 0.6043 0.3872 0.069 Uiso calc R 1 1 . .
    C C4 0.8004(5) 0.5661(3) 0.2886(3) 0.0497(9) Uani d . 1 1 . .
    C C5 0.8646(7) 0.5049(5) 0.1981(4) 0.0757(14) Uani d . 1 1 . .
    H H5A 0.7867 0.4249 0.1584 0.114 Uiso calc R 1 1 . .
    H H5B 0.9744 0.4920 0.2186 0.114 Uiso calc R 1 1 . .
    H H5C 0.8738 0.5586 0.1595 0.114 Uiso calc R 1 1 . .
    C C6 0.2066(7) 0.6847(5) 0.0645(3) 0.0796(15) Uani d . 1 1 . .
    H H6A 0.3049 0.7172 0.0433 0.119 Uiso calc R 1 1 . .
    H H6B 0.1140 0.7170 0.0434 0.119 Uiso calc R 1 1 . .
    H H6C 0.1752 0.5940 0.0354 0.119 Uiso calc R 1 1 . .
    C C7 0.2466(5) 0.7251(4) 0.1764(3) 0.0496(9) Uani d . 1 1 . .
    C C8 0.1637(5) 0.8067(4) 0.2321(3) 0.0560(10) Uani d . 1 1 . .
    H H8 0.0878 0.8375 0.1980 0.067 Uiso calc R 1 1 . .
    C C9 0.1856(4) 0.8459(3) 0.3350(3) 0.0473(8) Uani d . 1 1 . .
    C C10 0.0891(6) 0.9354(4) 0.3879(3) 0.0670(12) Uani d . 1 1 . .
    H H10A -0.0194 0.8881 0.3894 0.101 Uiso calc R 1 1 . .
    H H10B 0.0723 0.9919 0.3531 0.101 Uiso calc R 1 1 . .
    H H10C 0.1526 0.9833 0.4549 0.101 Uiso calc R 1 1 . .
    C C11 0.4545(5) 0.6962(3) 0.6101(3) 0.0449(8) Uani d . 1 1 . .
    H H11 0.4583 0.6129 0.5791 0.054 Uiso calc R 1 1 . .
    C C12 0.4422(5) 0.7361(4) 0.7083(3) 0.0479(8) Uani d . 1 1 . .
    H H12 0.4371 0.6798 0.7421 0.058 Uiso calc R 1 1 . .
    C C13 0.4373(4) 0.8594(3) 0.7568(2) 0.0434(8) Uani d . 1 1 . .
    C C14 0.4484(5) 0.9381(3) 0.7028(3) 0.0476(8) Uani d . 1 1 . .
    H H14 0.4501 1.0227 0.7333 0.057 Uiso calc R 1 1 . .
    C C15 0.4570(5) 0.8929(3) 0.6042(3) 0.0470(8) Uani d . 1 1 . .
    H H15 0.4599 0.9474 0.5688 0.056 Uiso calc R 1 1 . .
    C C16 0.4135(6) 0.9028(4) 0.8628(3) 0.0576(10) Uani d . 1 1 . .
    H H16A 0.4701 0.9919 0.8956 0.069 Uiso calc R 1 1 . .
    H H16B 0.4675 0.8568 0.8984 0.069 Uiso calc R 1 1 . .
    C C17 0.2268(6) 0.8831(4) 0.8692(3) 0.0586(10) Uani d . 1 1 . .
    H H17A 0.1655 0.7980 0.8253 0.070 Uiso calc R 1 1 . .
    H H17B 0.2195 0.8901 0.9367 0.070 Uiso calc R 1 1 . .
    C C18 0.1404(5) 0.9765(4) 0.8412(3) 0.0536(9) Uani d . 1 1 . .
    H H18A 0.1565 0.9747 0.7759 0.064 Uiso calc R 1 1 . .
    H H18B 0.0192 0.9492 0.8361 0.064 Uiso calc R 1 1 . .
    C C19 0.2056(5) 1.1116(4) 0.9144(3) 0.0488(8) Uani d . 1 1 . .
    C C20 0.1846(6) 1.1420(4) 1.0114(3) 0.0621(11) Uani d . 1 1 . .
    H H20 0.1317 1.0788 1.0318 0.075 Uiso calc R 1 1 . .
    C C21 0.2424(6) 1.2672(5) 1.0796(3) 0.0750(14) Uani d . 1 1 . .
    H H21 0.2255 1.2868 1.1442 0.090 Uiso calc R 1 1 . .
    C C22 0.3239(6) 1.3604(5) 1.0503(4) 0.0772(14) Uani d . 1 1 . .
    H H22 0.3654 1.4431 1.0952 0.093 Uiso calc R 1 1 . .
    C C23 0.3428(7) 1.3292(5) 0.9534(4) 0.0796(14) Uani d . 1 1 . .
    H H23 0.3952 1.3923 0.9328 0.096 Uiso calc R 1 1 . .
    C C24 0.2867(6) 1.2082(4) 0.8869(3) 0.0627(11) Uani d . 1 1 . .
    H H24 0.3030 1.1900 0.8222 0.075 Uiso calc R 1 1 . .
loop_
    _atom_site_aniso_label
    _atom_site_aniso_U_11
    _atom_site_aniso_U_22
    _atom_site_aniso_U_33
    _atom_site_aniso_U_12
    _atom_site_aniso_U_13
    _atom_site_aniso_U_23
    U1 0.03593(7) 0.03608(7) 0.03601(7) 0.01545(5) 0.00830(5) 0.01242(5)
    O1 0.0494(15) 0.0444(15) 0.0616(16) 0.0058(12) 0.0129(12) 0.0154(12)
    O2 0.0563(16) 0.0411(14) 0.0611(16) 0.0096(12) 0.0197(13) 0.0182(12)
    O3 0.0536(16) 0.078(2) 0.0503(14) 0.0391(15) 0.0132(12) 0.0262(14)
    O4 0.0537(16) 0.0575(16) 0.0478(14) 0.0285(13) 0.0151(12) 0.0124(12)
    O5 0.0669(18) 0.0722(19) 0.0417(13) 0.0421(15) 0.0081(12) 0.0175(13)
    O6 0.0607(17) 0.0762(19) 0.0453(13) 0.0456(15) 0.0134(12) 0.0208(13)
    N1 0.0469(16) 0.0383(15) 0.0385(14) 0.0166(13) 0.0148(12) 0.0141(12)
    C1 0.067(3) 0.093(4) 0.075(3) 0.026(3) -0.012(2) 0.029(3)
    C2 0.046(2) 0.043(2) 0.062(2) 0.0183(16) 0.0049(17) 0.0212(17)
    C3 0.0358(19) 0.065(3) 0.079(3) 0.0201(18) 0.0187(19) 0.030(2)
    C4 0.052(2) 0.044(2) 0.068(2) 0.0230(17) 0.0303(19) 0.0257(18)
    C5 0.093(4) 0.072(3) 0.086(3) 0.043(3) 0.054(3) 0.032(3)
    C6 0.092(4) 0.107(4) 0.046(2) 0.048(3) 0.004(2) 0.029(2)
    C7 0.048(2) 0.056(2) 0.0462(19) 0.0167(18) 0.0018(16) 0.0232(17)
    C8 0.055(2) 0.064(3) 0.052(2) 0.030(2) 0.0006(18) 0.0204(19)
    C9 0.0377(18) 0.043(2) 0.058(2) 0.0173(15) 0.0035(16) 0.0130(17)
    C10 0.062(3) 0.068(3) 0.071(3) 0.040(2) 0.011(2) 0.014(2)
    C11 0.057(2) 0.0391(19) 0.0473(19) 0.0229(16) 0.0172(17) 0.0184(15)
    C12 0.060(2) 0.049(2) 0.0470(19) 0.0214(18) 0.0182(17) 0.0262(17)
    C13 0.0427(19) 0.048(2) 0.0362(16) 0.0154(16) 0.0057(14) 0.0101(15)
    C14 0.060(2) 0.0379(19) 0.0438(18) 0.0158(17) 0.0158(17) 0.0096(15)
    C15 0.062(2) 0.0379(19) 0.0488(19) 0.0157(17) 0.0215(17) 0.0192(16)
    C16 0.076(3) 0.066(3) 0.0361(18) 0.034(2) 0.0081(18) 0.0178(18)
    C17 0.079(3) 0.055(2) 0.051(2) 0.021(2) 0.029(2) 0.0227(19)
    C18 0.052(2) 0.057(2) 0.053(2) 0.0113(18) 0.0174(18) 0.0191(19)
    C19 0.0391(19) 0.058(2) 0.048(2) 0.0161(17) 0.0076(16) 0.0160(18)
    C20 0.063(3) 0.065(3) 0.056(2) 0.015(2) 0.018(2) 0.017(2)
    C21 0.073(3) 0.084(4) 0.058(3) 0.033(3) 0.011(2) 0.007(2)
    C22 0.069(3) 0.051(3) 0.094(4) 0.018(2) -0.001(3) 0.009(3)
    C23 0.081(3) 0.053(3) 0.103(4) 0.013(2) 0.019(3) 0.029(3)
    C24 0.064(3) 0.063(3) 0.069(3) 0.021(2) 0.019(2) 0.030(2)
_geom_special_details
;
All e.s.d.'s (except the e.s.d. in the dihedral angle between two l.s. planes)
are estimated using the full covariance matrix. The cell e.s.d.'s are taken
into account individually in the estimation of e.s.d.'s in distances, angles
and torsion angles; correlations between e.s.d.'s in cell parameters are only
used when they are defined by crystal symmetry. An approximate (isotropic)
treatment of cell e.s.d.'s is used for estimating e.s.d.'s involving l.s.
planes.
;
loop_
    _geom_bond_atom_site_label_1
    _geom_bond_atom_site_label_2
    _geom_bond_site_symmetry_2
    _geom_bond_distance
    _geom_bond_publ_flag
    U1 O1 . 1.773(3) y
    U1 O2 . 1.777(3) y
    U1 O3 . 2.330(2) y
    U1 O4 . 2.360(2) y
    U1 O5 . 2.348(2) y
    U1 O6 . 2.354(2) y
    U1 N1 . 2.610(3) y
    O3 C2 . 1.260(4) ?
    O4 C4 . 1.272(4) ?
    O5 C7 . 1.271(4) ?
    O6 C9 . 1.251(4) ?
    N1 C11 . 1.342(4) ?
    N1 C15 . 1.342(4) ?
    C1 C2 . 1.519(5) ?
    C1 H1A . 0.9600 ?
    C1 H1B . 0.9600 ?
    C1 H1C . 0.9600 ?
    C2 C3 . 1.384(6) ?
    C3 C4 . 1.386(6) ?
    C3 H3 . 0.9300 ?
    C4 C5 . 1.501(5) ?
    C5 H5A . 0.9600 ?
    C5 H5B . 0.9600 ?
    C5 H5C . 0.9600 ?
    C6 C7 . 1.505(5) ?
    C6 H6A . 0.9600 ?
    C6 H6B . 0.9600 ?
    C6 H6C . 0.9600 ?
    C7 C8 . 1.385(5) ?
    C8 C9 . 1.388(5) ?
    C8 H8 . 0.9300 ?
    C9 C10 . 1.504(5) ?
    C10 H10A . 0.9600 ?
    C10 H10B . 0.9600 ?
    C10 H10C . 0.9600 ?
    C11 C12 . 1.376(5) ?
    C11 H11 . 0.9300 ?
    C12 C13 . 1.382(5) ?
    C12 H12 . 0.9300 ?
    C13 C14 . 1.375(5) ?
    C13 C16 . 1.512(5) ?
    C14 C15 . 1.375(5) ?
    C14 H14 . 0.9300 ?
    C15 H15 . 0.9300 ?
    C16 C17 . 1.528(6) ?
    C16 H16A . 0.9700 ?
    C16 H16B . 0.9700 ?
    C17 C18 . 1.519(5) ?
    C17 H17A . 0.9700 ?
    C17 H17B . 0.9700 ?
    C18 C19 . 1.517(6) ?
    C18 H18A . 0.9700 ?
    C18 H18B . 0.9700 ?
    C19 C20 . 1.382(5) ?
    C19 C24 . 1.389(6) ?
    C20 C21 . 1.407(6) ?
    C20 H20 . 0.9300 ?
    C21 C22 . 1.375(7) ?
    C21 H21 . 0.9300 ?
    C22 C23 . 1.375(7) ?
    C22 H22 . 0.9300 ?
    C23 C24 . 1.362(6) ?
    C23 H23 . 0.9300 ?
    C24 H24 . 0.9300 ?
loop_
    _geom_angle_atom_site_label_1
    _geom_angle_atom_site_label_2
    _geom_angle_atom_site_label_3
    _geom_angle_site_symmetry_1
    _geom_angle_site_symmetry_3
    _geom_angle
    _geom_angle_publ_flag
    O1 U1 O2 . . 179.19(11) y
    O1 U1 O3 . . 91.86(12) ?
    O1 U1 O4 . . 91.38(11) ?
    O1 U1 O5 . . 89.82(12) ?
    O1 U1 O6 . . 92.85(12) ?
    O2 U1 O3 . . 87.91(12) ?
    O2 U1 O4 . . 89.27(11) ?
    O2 U1 O5 . . 90.77(12) ?
    O2 U1 O6 . . 86.82(11) ?
    O3 U1 O4 . . 70.88(9) y
    O3 U1 O5 . . 149.99(9) ?
    O3 U1 O6 . . 138.83(9) y
    O4 U1 O5 . . 79.13(9) y
    O4 U1 O6 . . 149.71(9) ?
    O5 U1 O6 . . 70.91(9) y
    O1 U1 N1 . . 86.45(11) y
    O2 U1 N1 . . 92.74(11) y
    O3 U1 N1 . . 69.37(9) y
    O4 U1 N1 . . 140.08(8) ?
    O5 U1 N1 . . 140.62(9) ?
    O6 U1 N1 . . 70.15(9) y
    C2 O3 U1 . . 132.2(2) ?
    C4 O4 U1 . . 132.7(2) ?
    C7 O5 U1 . . 137.4(2) ?
    C9 O6 U1 . . 139.2(2) ?
    C11 N1 C15 . . 117.5(3) ?
    C11 N1 U1 . . 120.6(2) ?
    C15 N1 U1 . . 121.9(2) ?
    C2 C1 H1A . . 109.5 ?
    C2 C1 H1B . . 109.5 ?
    H1A C1 H1B . . 109.5 ?
    C2 C1 H1C . . 109.5 ?
    H1A C1 H1C . . 109.5 ?
    H1B C1 H1C . . 109.5 ?
    O3 C2 C3 . . 123.9(4) ?
    O3 C2 C1 . . 115.6(4) ?
    C3 C2 C1 . . 120.5(4) ?
    C2 C3 C4 . . 123.8(3) ?
    C2 C3 H3 . . 118.1 ?
    C4 C3 H3 . . 118.1 ?
    O4 C4 C3 . . 124.5(3) ?
    O4 C4 C5 . . 115.8(4) ?
    C3 C4 C5 . . 119.7(4) ?
    C4 C5 H5A . . 109.5 ?
    C4 C5 H5B . . 109.5 ?
    H5A C5 H5B . . 109.5 ?
    C4 C5 H5C . . 109.5 ?
    H5A C5 H5C . . 109.5 ?
    H5B C5 H5C . . 109.5 ?
    C7 C6 H6A . . 109.5 ?
    C7 C6 H6B . . 109.5 ?
    H6A C6 H6B . . 109.5 ?
    C7 C6 H6C . . 109.5 ?
    H6A C6 H6C . . 109.5 ?
    H6B C6 H6C . . 109.5 ?
    O5 C7 C8 . . 124.5(3) ?
    O5 C7 C6 . . 115.5(4) ?
    C8 C7 C6 . . 120.0(3) ?
    C7 C8 C9 . . 124.8(3) ?
    C7 C8 H8 . . 117.6 ?
    C9 C8 H8 . . 117.6 ?
    O6 C9 C8 . . 122.9(3) ?
    O6 C9 C10 . . 116.8(3) ?
    C8 C9 C10 . . 120.3(3) ?
    C9 C10 H10A . . 109.5 ?
    C9 C10 H10B . . 109.5 ?
    H10A C10 H10B . . 109.5 ?
    C9 C10 H10C . . 109.5 ?
    H10A C10 H10C . . 109.5 ?
    H10B C10 H10C . . 109.5 ?
    N1 C11 C12 . . 122.5(3) ?
    N1 C11 H11 . . 118.8 ?
    C12 C11 H11 . . 118.8 ?
    C11 C12 C13 . . 120.3(3) ?
    C11 C12 H12 . . 119.8 ?
    C13 C12 H12 . . 119.8 ?
    C14 C13 C12 . . 116.7(3) ?
    C14 C13 C16 . . 122.3(3) ?
    C12 C13 C16 . . 121.0(3) ?
    C15 C14 C13 . . 120.7(3) ?
    C15 C14 H14 . . 119.6 ?
    C13 C14 H14 . . 119.6 ?
    N1 C15 C14 . . 122.3(3) ?
    N1 C15 H15 . . 118.9 ?
    C14 C15 H15 . . 118.9 ?
    C13 C16 C17 . . 113.2(3) ?
    C13 C16 H16A . . 108.9 ?
    C17 C16 H16A . . 108.9 ?
    C13 C16 H16B . . 108.9 ?
    C17 C16 H16B . . 108.9 ?
    H16A C16 H16B . . 107.7 ?
    C18 C17 C16 . . 113.9(3) ?
    C18 C17 H17A . . 108.8 ?
    C16 C17 H17A . . 108.8 ?
    C18 C17 H17B . . 108.8 ?
    C16 C17 H17B . . 108.8 ?
    H17A C17 H17B . . 107.7 ?
    C19 C18 C17 . . 114.2(3) ?
    C19 C18 H18A . . 108.7 ?
    C17 C18 H18A . . 108.7 ?
    C19 C18 H18B . . 108.7 ?
    C17 C18 H18B . . 108.7 ?
    H18A C18 H18B . . 107.6 ?
    C20 C19 C24 . . 117.9(4) ?
    C20 C19 C18 . . 120.4(4) ?
    C24 C19 C18 . . 121.7(4) ?
    C19 C20 C21 . . 120.9(4) ?
    C19 C20 H20 . . 119.5 ?
    C21 C20 H20 . . 119.5 ?
    C22 C21 C20 . . 119.7(5) ?
    C22 C21 H21 . . 120.1 ?
    C20 C21 H21 . . 120.1 ?
    C21 C22 C23 . . 118.8(5) ?
    C21 C22 H22 . . 120.6 ?
    C23 C22 H22 . . 120.6 ?
    C24 C23 C22 . . 121.7(5) ?
    C24 C23 H23 . . 119.1 ?
    C22 C23 H23 . . 119.1 ?
    C23 C24 C19 . . 120.8(4) ?
    C23 C24 H24 . . 119.6 ?
    C19 C24 H24 . . 119.6 ?
_iucr_refine_instructions_details
;
TITL test_f_p-1 in P-1
CELL 0.71073   8.2100  11.5300  14.5161 108.673  98.495 100.810
ZERR    2.00   0.0016   0.0023   0.0029   0.030   0.030   0.030
LATT 1
SFAC C  H  N  O  U
UNIT 48 58 2 12 2
L.S. 4
BOND
FMAP 2
PLAN 20
acta 50
mpla U1 O3 > N1
mpla N1 C11 > C15
mpla C19 > C24
bond $h
SIZE 0.470 0.290 0.260
TEMP 24
WGHT    0.025700
FVAR       0.40317
MOLE 1
U1    5    0.488854    0.690915    0.372080    11.00000    0.03593    0.03608 =
         0.03601    0.01242    0.00830    0.01545
O1    4    0.339143    0.550417    0.358096    11.00000    0.04938    0.04439 =
         0.06161    0.01538    0.01291    0.00578
O2    4    0.638597    0.832695    0.387859    11.00000    0.05625    0.04107 =
         0.06107    0.01816    0.01970    0.00957
O3    4    0.697691    0.647323    0.473980    11.00000    0.05360    0.07848 =
         0.05034    0.02624    0.01322    0.03912
O4    4    0.647109    0.574107    0.272109    11.00000    0.05369    0.05748 =
         0.04779    0.01241    0.01514    0.02849
O5    4    0.356869    0.678448    0.213100    11.00000    0.06693    0.07217 =
         0.04170    0.01751    0.00814    0.04205
O6    4    0.284640    0.810471    0.388251    11.00000    0.06066    0.07619 =
         0.04532    0.02080    0.01338    0.04558
N1    3    0.461329    0.772979    0.557396    11.00000    0.04686    0.03834 =
         0.03852    0.01411    0.01479    0.01658
C1    1    0.970462    0.679393    0.570639    11.00000    0.06716    0.09278 =
         0.07513    0.02862   -0.01180    0.02593
AFIX 137
H1A   2    0.987758    0.768021    0.607106    11.00000   -1.50000
H1B   2    1.077401    0.661819    0.560141    11.00000   -1.50000
H1C   2    0.923081    0.631593    0.607959    11.00000   -1.50000
AFIX   0
C2    1    0.848826    0.642591    0.470469    11.00000    0.04633    0.04254 =
         0.06163    0.02116    0.00494    0.01832
C3    1    0.904678    0.604343    0.382720    11.00000    0.03584    0.06540 =
         0.07907    0.03035    0.01873    0.02005
AFIX  43
H3    2    1.018835    0.604302    0.387158    11.00000   -1.20000
AFIX   0
C4    1    0.800352    0.566111    0.288648    11.00000    0.05170    0.04377 =
         0.06834    0.02573    0.03030    0.02301
C5    1    0.864584    0.504882    0.198114    11.00000    0.09299    0.07222 =
         0.08552    0.03208    0.05380    0.04258
AFIX 137
H5A   2    0.786699    0.424862    0.158412    11.00000   -1.50000
H5B   2    0.974351    0.492012    0.218561    11.00000   -1.50000
H5C   2    0.873773    0.558619    0.159478    11.00000   -1.50000
AFIX   0
C6    1    0.206565    0.684679    0.064511    11.00000    0.09249    0.10668 =
         0.04630    0.02854    0.00388    0.04779
AFIX 137
H6A   2    0.304934    0.717218    0.043298    11.00000   -1.50000
H6B   2    0.113972    0.717039    0.043420    11.00000   -1.50000
H6C   2    0.175218    0.594017    0.035419    11.00000   -1.50000
AFIX   0
C7    1    0.246650    0.725065    0.176427    11.00000    0.04846    0.05647 =
         0.04618    0.02319    0.00180    0.01671
C8    1    0.163713    0.806679    0.232093    11.00000    0.05518    0.06357 =
         0.05181    0.02039    0.00064    0.03018
AFIX  43
H8    2    0.087755    0.837517    0.198000    11.00000   -1.20000
AFIX   0
C9    1    0.185610    0.845851    0.335042    11.00000    0.03768    0.04346 =
         0.05762    0.01297    0.00350    0.01732
C10   1    0.089057    0.935385    0.387884    11.00000    0.06201    0.06832 =
         0.07142    0.01421    0.01126    0.03996
AFIX 137
H10A  2   -0.019405    0.888113    0.389368    11.00000   -1.50000
H10B  2    0.072300    0.991886    0.353120    11.00000   -1.50000
H10C  2    0.152645    0.983304    0.454892    11.00000   -1.50000
AFIX   0
C11   1    0.454546    0.696177    0.610074    11.00000    0.05705    0.03909 =
         0.04729    0.01838    0.01720    0.02294
AFIX  43
H11   2    0.458333    0.612855    0.579081    11.00000   -1.20000
AFIX   0
C12   1    0.442195    0.736085    0.708257    11.00000    0.05993    0.04904 =
         0.04702    0.02621    0.01816    0.02143
AFIX  43
H12   2    0.437118    0.679757    0.742091    11.00000   -1.20000
AFIX   0
C13   1    0.437300    0.859419    0.756814    11.00000    0.04269    0.04827 =
         0.03623    0.01014    0.00567    0.01545
C14   1    0.448389    0.938061    0.702808    11.00000    0.06017    0.03795 =
         0.04382    0.00959    0.01582    0.01575
AFIX  43
H14   2    0.450078    1.022699    0.733285    11.00000   -1.20000
AFIX   0
C15   1    0.457006    0.892930    0.604243    11.00000    0.06152    0.03786 =
         0.04879    0.01925    0.02151    0.01575
AFIX  43
H15   2    0.459941    0.947434    0.568816    11.00000   -1.20000
AFIX   0
C16   1    0.413495    0.902766    0.862766    11.00000    0.07635    0.06562 =
         0.03607    0.01782    0.00808    0.03411
AFIX  23
H16A  2    0.470115    0.991887    0.895601    11.00000   -1.20000
H16B  2    0.467537    0.856842    0.898422    11.00000   -1.20000
AFIX   0
C17   1    0.226831    0.883080    0.869157    11.00000    0.07879    0.05511 =
         0.05123    0.02267    0.02890    0.02068
AFIX  23
H17A  2    0.165546    0.798011    0.825302    11.00000   -1.20000
H17B  2    0.219537    0.890118    0.936743    11.00000   -1.20000
AFIX   0
C18   1    0.140440    0.976460    0.841162    11.00000    0.05167    0.05709 =
         0.05267    0.01907    0.01737    0.01132
AFIX  23
H18A  2    0.156464    0.974670    0.775886    11.00000   -1.20000
H18B  2    0.019231    0.949169    0.836114    11.00000   -1.20000
AFIX   0
C19   1    0.205573    1.111560    0.914425    11.00000    0.03915    0.05759 =
         0.04849    0.01603    0.00763    0.01612
C20   1    0.184647    1.141993    1.011357    11.00000    0.06316    0.06507 =
         0.05586    0.01721    0.01794    0.01511
AFIX  43
H20   2    0.131665    1.078820    1.031764    11.00000   -1.20000
AFIX   0
C21   1    0.242389    1.267202    1.079558    11.00000    0.07336    0.08412 =
         0.05793    0.00667    0.01068    0.03328
AFIX  43
H21   2    0.225521    1.286844    1.144195    11.00000   -1.20000
AFIX   0
C22   1    0.323860    1.360430    1.050293    11.00000    0.06905    0.05121 =
         0.09359    0.00912   -0.00073    0.01777
AFIX  43
H22   2    0.365435    1.443144    1.095183    11.00000   -1.20000
AFIX   0
C23   1    0.342784    1.329192    0.953439    11.00000    0.08076    0.05342 =
         0.10333    0.02892    0.01894    0.01329
AFIX  43
H23   2    0.395223    1.392341    0.932832    11.00000   -1.20000
AFIX   0
C24   1    0.286747    1.208190    0.886885    11.00000    0.06442    0.06337 =
         0.06895    0.03031    0.01891    0.02106
AFIX  43
H24   2    0.303032    1.190043    0.822208    11.00000   -1.20000
HKLF 4
REM  test_f_p-1 in P-1
REM R1 =  0.0268 for   6026 Fo > 4sig(Fo)  and  0.0347 for all   6948 data
REM    293 parameters refined using      0 restraints
END
WGHT      0.0257      0.0000
REM Highest difference peak  0.883,  deepest hole -0.643,  1-sigma level  0.096
Q1    1   0.5414  0.6667  0.3311  11.00000  0.05    0.88
Q2    1   0.4061  0.6186  0.3530  11.00000  0.05    0.75
Q3    1   0.4122  0.6992  0.4137  11.00000  0.05    0.67
Q4    1   0.4201  0.6668  0.3118  11.00000  0.05    0.55
Q5    1   0.4999  0.6207  0.3822  11.00000  0.05    0.52
Q6    1   0.4845  0.7624  0.3691  11.00000  0.05    0.49
Q7    1   0.5422  0.8434  0.3773  11.00000  0.05    0.48
Q8    1   0.5705  0.7628  0.3932  11.00000  0.05    0.46
Q9    1   0.1165  0.4943  0.1044  11.00000  0.05    0.43
Q10   1   0.4394  0.5337  0.3676  11.00000  0.05    0.39
Q11   1   0.1654  1.0928  0.3842  11.00000  0.05    0.37
Q12   1   0.5631  0.7137  0.4341  11.00000  0.05    0.36
Q13   1   0.2896  1.3453  1.0908  11.00000  0.05    0.35
Q14   1   0.3114  0.9061  0.8814  11.00000  0.05    0.35
Q15   1   0.1805  1.0382  0.4191  11.00000  0.05    0.35
Q16   1   0.5495  0.8041  0.3189  11.00000  0.05    0.34
Q17   1   0.2663  0.5594  0.4350  11.00000  0.05    0.34
Q18   1   1.0184  0.7355  0.5515  11.00000  0.05    0.33
Q19   1   0.4209  0.7337  0.8826  11.00000  0.05    0.33
Q20   1   0.1834  0.5546  0.3157  11.00000  0.05    0.33
;
data_global
_journal_date_recd_electronic     2014-10-23
_journal_date_accepted     2014-12-03
_journal_name_full     'Acta Crystallographica, Section E'
_journal_year     2015
_journal_volume     71
_journal_issue      1
_journal_page_first     42
_journal_page_last     44
_journal_paper_category     GM
_journal_paper_doi     10.1107/S2056989014026607
_journal_coeditor_code     CQ2012
_publ_contact_author_name     'Dr Takafumi Kitazawa'
_publ_contact_author_address
;
Department of Chemistry,
Faculty of Science, Toho University,
2-2-1 Miyama, Funabashi, Chiba 274-8510, Japan
Research Center for Materials with Integrated Properties,
Toho University,
Miyama, Funabashi, Chiba 274-8510, Japan
;
_publ_contact_author_email     kitazawa@chem.sci.toho-u.ac.jp
_publ_contact_author_fax     ?
_publ_contact_author_phone     '+81 47 472 5077'
_publ_section_title
;\
Crystal structure of
dioxidobis(pentane-2,4-dionato-\k^2^<i>O</i>,<i>O</i>')[1-phenyl-3-(pyridin-\
4-yl)propane-\k<i>N</i>]uranium(VI)
;
loop_
    _publ_author_name
    _publ_author_address
    'Kawasaki, Takeshi'
;
Department of Chemistry,
Faculty of Science, Toho University,
2-2-1 Miyama, Funabashi, Chiba 274-8510, Japan
;
    'Kitazawa, Takafumi'
;
Department of Chemistry,
Faculty of Science, Toho University,
2-2-1 Miyama, Funabashi, Chiba 274-8510, Japan
Research Center for Materials with Integrated Properties,
Toho University,
Miyama, Funabashi, Chiba 274-8510, Japan
;
_publ_section_synopsis
;
[UO~2~(acac)~2~(ppp)] is constructed from one uranyl(VI) unit, two anionic
acetylacetonate (acac) ligands and one 1-phenyl-3-(pyridin-4-yl)propane (ppp)
ligand. The U atom exhibits a UNO~6~ pentagonal--bipyramidal coordination
geometry; two uranyl(VI) O atoms are located at the axial positions, whereas
four O atoms from two chelating bidentate acac ligands and one N atom of a ppp
ligand form the equatorial plane.
;
