# Supplementary material for: Crystal structure of dioxidobis(pentane-2,4-dionato-κ2 O,O′)[1-phenyl-3-(pyridin-4-yl)propane-κN]uranium(VI)
Source: Acta Crystallogr E Crystallogr Commun. 2015 Jan 1;71(Pt 1):42–4. doi: 10.1107/S2056989014026607 (PMC4331861; doi:10.1107/S2056989014026607)
Supplement: Supplementary file 2 [file e-71-00042-Isup2.hkl]

# 
# h,k,l, Fc-squared, Fo-squared, sigma(Fo-squared) and status flag 
# 
data_I
_shelx_title ' test_f_p-1 in P-1' 
_shelx_refln_list_code          4 
_shelx_F_calc_maximum      254.29 
_exptl_crystal_F_000       640.00 
_reflns_d_resolution_high  0.6921 
 
loop_ 
 _symmetry_equiv_pos_as_xyz 
 'x, y, z' 
 '-x, -y, -z' 
 
_cell_length_a     8.2100 
_cell_length_b    11.5300 
_cell_length_c    14.5161 
_cell_angle_alpha 108.673 
_cell_angle_beta   98.495 
_cell_angle_gamma 100.810 
 
_shelx_F_squared_multiplier     1.000 
 
loop_ 
 _refln_index_h 
 _refln_index_k 
 _refln_index_l 
 _refln_F_squared_calc 
 _refln_F_squared_meas 
 _refln_F_squared_sigma 
 _refln_observed_status 
   1   0   0    41648.03    43601.79    610.22 o 
   2   0   0     8594.69     8797.21    136.39 o 
   4   0   0     8097.44     7906.94    142.79 o 
   5   0   0     6555.90     6678.13    134.91 o 
   6   0   0     5586.31     5469.43    123.38 o 
   7   0   0     2574.47     2334.28     81.64 o 
   8   0   0      952.36     1000.76     62.26 o 
   9   0   0      488.51      494.32     49.46 o 
  10   0   0      282.02      348.02     48.60 o 
 -10   1   0      108.03       77.33     37.96 o 
  -9   1   0      155.73      163.77     37.53 o 
  -8   1   0       64.40       63.80     29.04 o 
  -7   1   0       17.88       17.41     22.15 o 
  -6   1   0       13.98       -5.84     18.70 o 
  -5   1   0      122.92      127.99     10.89 o 
  -4   1   0     2050.54     2275.40     36.11 o 
  -3   1   0     2261.36     2535.33     47.65 o 
  -2   1   0       21.86       76.14     18.21 o 
  -1   1   0     1066.79     1178.79     22.37 o 
   0   1   0     3157.34     3568.01     56.41 o 
   2   1   0     2927.89     3075.66     62.20 o 
   3   1   0     2012.00     1938.45     52.78 o 
   4   1   0     6535.19     6403.13    125.87 o 
   5   1   0     6649.37     6429.59    132.95 o 
   6   1   0     4282.23     4075.38    107.42 o 
   7   1   0     2278.03     2184.05     82.07 o 
   8   1   0     1335.76     1185.26     67.98 o 
   9   1   0      695.50      670.33     56.60 o 
  10   1   0      434.16      441.60     54.88 o 
 -11   2   0      436.01      454.95     55.68 o 
 -10   2   0      752.94      913.58     70.32 o 
  -9   2   0     1863.87     1757.46     81.27 o 
  -8   2   0     2500.29     2562.40     93.02 o 
  -7   2   0     2631.19     2653.45     87.30 o 
  -6   2   0     3036.03     2824.41     84.47 o 
  -5   2   0     5904.60     6176.70     76.37 o 
  -4   2   0    16267.94    16309.66    142.51 o 
  -3   2   0     6338.42     6513.27    121.66 o 
  -2   2   0     9703.79    10146.85    189.24 o 
  -1   2   0     9207.54     9664.29    108.46 o 
   0   2   0    24737.69    24086.08    330.74 o 
   1   2   0    30622.58    28575.55    391.83 o 
   2   2   0     3213.37     3031.43     63.92 o 
   3   2   0     5287.90     5653.44    109.51 o 
   4   2   0     4710.58     4571.85    101.94 o 
   5   2   0     1586.67     1522.64     60.60 o 
   6   2   0     1017.45      999.46     56.29 o 
   7   2   0      265.44      229.10     35.56 o 
   8   2   0       59.12       78.99     32.18 o 
   9   2   0       27.78       38.57     33.90 o 
  10   2   0        2.31      -15.50     32.98 o 
 -11   3   0       77.44      154.54     44.60 o 
 -10   3   0       86.21      130.67     39.93 o 
  -9   3   0      265.90      202.83     39.62 o 
  -8   3   0      721.68      724.28     53.71 o 
  -7   3   0     1078.15     1132.23     61.15 o 
  -6   3   0     2544.37     2518.35     78.50 o 
  -5   3   0     6981.72     7111.22     99.10 o 
  -4   3   0     5640.88     5423.55     75.54 o 
  -3   3   0     7349.75     7513.16     89.73 o 
  -2   3   0    18470.21    18714.32    188.83 o 
  -1   3   0     8783.13     9127.76    137.50 o 
   0   3   0    15663.67    15902.85    230.76 o 
   1   3   0    17119.93    16989.43    248.61 o 
   2   3   0    14035.83    13775.22    212.92 o 
   3   3   0     7040.01     7128.58    133.01 o 
   4   3   0     7110.44     7522.44    147.03 o 
   5   3   0     5161.42     5034.30    120.33 o 
   6   3   0     2731.90     2716.75     90.00 o 
   7   3   0     1778.51     1620.09     73.33 o 
   8   3   0     1378.38     1313.22     74.26 o 
   9   3   0      544.83      548.89     55.74 o 
  10   3   0      315.79      364.88     53.65 o 
 -11   4   0      353.53      364.26     54.45 o 
 -10   4   0      359.34      425.97     54.38 o 
  -9   4   0      858.86      844.43     64.17 o 
  -8   4   0     2313.49     2233.63     87.11 o 
  -7   4   0      482.86      491.55     40.85 o 
  -6   4   0      579.42      536.89     38.63 o 
  -5   4   0     2207.01     2096.38     64.75 o 
  -4   4   0     3633.09     3869.64     60.27 o 
  -3   4   0     4912.81     5292.68     68.99 o 
  -2   4   0     2878.87     2951.18     42.77 o 
  -1   4   0      949.09      863.32     29.65 o 
   0   4   0      629.30      685.59     30.33 o 
   1   4   0      188.08      180.87     18.39 o 
   2   4   0       21.57       32.98     14.15 o 
   3   4   0      471.75      414.83     33.28 o 
   4   4   0      234.23      242.64     28.30 o 
   5   4   0      183.31      204.49     30.15 o 
   6   4   0      316.74      309.39     39.13 o 
   7   4   0      201.09      184.81     36.73 o 
   8   4   0      157.27      167.64     39.13 o 
   9   4   0      131.02      150.54     42.45 o 
 -11   5   0      545.06      633.36     64.17 o 
 -10   5   0      813.63      919.61     69.15 o 
  -9   5   0      996.04     1023.64     71.24 o 
  -8   5   0     2303.72     2203.12     85.76 o 
  -7   5   0     3655.00     3669.03    104.52 o 
  -6   5   0     2969.29     2951.31     70.01 o 
  -5   5   0     5409.99     5314.54    110.83 o 
  -4   5   0    14462.60    14708.15    164.67 o 
  -3   5   0    10576.27    10499.88    120.63 o 
  -2   5   0    13246.43    13513.58    146.08 o 
  -1   5   0    10665.97    10805.18    173.67 o 
   0   5   0    13389.35    13868.11    219.44 o 
   1   5   0    14282.11    14529.21    232.98 o 
   2   5   0     9750.00     9808.49    173.30 o 
   3   5   0     7011.71     7003.70    140.70 o 
   4   5   0     3129.58     2941.80     86.74 o 
   5   5   0     1027.34     1076.24     57.71 o 
   6   5   0     1036.04     1006.60     60.47 o 
   7   5   0      725.62      709.70     58.26 o 
   8   5   0      284.96      380.14     51.43 o 
   9   5   0      131.97      124.64     42.57 o 
 -11   6   0        0.52      -13.97     37.04 o 
 -10   6   0        0.37       30.08     38.63 o 
  -9   6   0       56.19       77.52     36.79 o 
  -8   6   0        4.56        1.41     27.19 o 
  -7   6   0       12.56        6.80     16.14 o 
  -6   6   0      780.02      813.84     37.68 o 
  -5   6   0      644.19      694.57     28.27 o 
  -4   6   0      778.50      685.76     25.35 o 
  -3   6   0      891.38      906.52     25.97 o 
  -2   6   0      189.18      144.52     12.23 o 
  -1   6   0     1410.59     1398.73     47.68 o 
   1   6   0     3864.88     4071.01     97.88 o 
   2   6   0     3875.41     3977.19     98.80 o 
   3   6   0     2264.34     2444.71     78.13 o 
   4   6   0     1199.01     1213.68     58.69 o 
   5   6   0     1566.99     1600.28     71.92 o 
   6   6   0     1653.31     1760.78     82.07 o 
   7   6   0      590.80      657.47     59.37 o 
   8   6   0      439.44      443.07     55.00 o 
 -10   7   0      867.27      951.42     76.04 o 
  -9   7   0      889.63      953.82     65.64 o 
  -8   7   0     2045.85     2024.40     83.55 o 
  -7   7   0     3679.28     3516.36    189.24 o 
  -6   7   0     2882.82     2688.42     59.14 o 
  -5   7   0      918.04      898.51     31.95 o 
  -4   7   0     3238.61     3242.50     57.07 o 
  -3   7   0     3473.29     3446.88     56.91 o 
  -2   7   0     1483.72     1401.65     33.53 o 
  -1   7   0     4189.69     3908.72     92.40 o 
   0   7   0     2376.66     2338.22     73.15 o 
   1   7   0      938.77      933.88     49.28 o 
   2   7   0      930.78      915.67     52.17 o 
   3   7   0      537.60      590.17     45.59 o 
   4   7   0      187.08      209.48     33.10 o 
   5   7   0       22.80       19.69     26.45 o 
   6   7   0       12.72       53.77     30.94 o 
   7   7   0       16.66       72.90     38.76 o 
   8   7   0        0.59      -23.99     35.01 o 
 -10   8   0      413.25      375.09     52.97 o 
  -9   8   0      899.80      833.67     63.86 o 
  -8   8   0     1599.46     1650.66     78.50 o 
  -7   8   0     1934.93     1810.97    101.17 o 
  -6   8   0     2454.70     2433.46     56.61 o 
  -5   8   0     3476.51     3416.69     80.04 o 
  -4   8   0     3637.07     3589.22     62.93 o 
  -3   8   0     4081.08     3976.34     65.08 o 
  -2   8   0     6495.89     6256.92     87.80 o 
  -1   8   0     5903.79     5613.02    123.84 o 
   0   8   0     6183.65     6046.74    132.64 o 
   1   8   0     5170.31     4956.41    120.21 o 
   2   8   0     2531.96     2656.71     88.77 o 
   3   8   0     1323.49     1413.99     67.43 o 
   4   8   0     1483.04     1638.30     73.89 o 
   5   8   0     1089.35     1094.51     69.15 o 
   6   8   0      819.80      811.15     64.10 o 
   7   8   0      434.35      421.66     54.75 o 
 -10   9   0      244.56      269.40     51.37 o 
  -9   9   0      221.72      145.07     40.36 o 
  -8   9   0      173.40      199.69     28.48 o 
  -7   9   0      151.02      156.43     24.03 o 
  -6   9   0       92.17       72.19     18.77 o 
  -5   9   0      139.11      145.80     23.32 o 
  -4   9   0        4.86       22.00     13.16 o 
  -3   9   0        9.27       12.41     11.92 o 
  -2   9   0        1.20       -1.96     12.13 o 
  -1   9   0      110.16      133.99     28.18 o 
   0   9   0      323.54      271.24     32.85 o 
   1   9   0      473.37      472.36     42.82 o 
   2   9   0      178.03      171.34     33.96 o 
   3   9   0      186.50      184.81     35.68 o 
   4   9   0      275.94      312.83     44.29 o 
   5   9   0      186.32      188.44     42.94 o 
   6   9   0      236.17      169.12     46.45 o 
   7   9   0      126.33      160.45     46.82 o 
 -10  10   0      664.81      796.75     71.67 o 
  -9  10   0     1373.08     1414.36     81.70 o 
  -8  10   0     1837.06     1766.69     86.01 o 
  -7  10   0     1704.28     1822.00     82.68 o 
  -6  10   0     2154.76     2075.34     81.33 o 
  -5  10   0     2620.07     2723.64     91.11 o 
  -4  10   0     3548.79     3379.64    100.09 o 
  -3  10   0     3740.70     3617.05    103.54 o 
  -2  10   0     3207.30     3120.57     96.46 o 
   0  10   0     1551.68     1451.27     68.47 o 
   1  10   0     1262.14     1306.33     66.07 o 
   2  10   0      981.37     1063.26     62.69 o 
   3  10   0      544.62      610.29     55.18 o 
   4  10   0      403.82      296.53     45.16 o 
   5  10   0      223.94      223.01     45.16 o 
   6  10   0       39.79       26.52     41.28 o 
  -9  11   0       10.00       -4.37     39.07 o 
  -8  11   0      194.21      125.32     41.40 o 
  -7  11   0      343.13      312.28     46.08 o 
  -6  11   0      493.16      502.56     49.22 o 
  -5  11   0      748.96      751.78     53.40 o 
  -4  11   0      783.01      763.16     54.08 o 
  -3  11   0     1467.21     1445.49     68.53 o 
  -2  11   0     1442.49     1496.37     69.89 o 
  -1  11   0      920.08     1062.40     60.29 o 
   0  11   0     1118.72     1109.83     62.38 o 
   1  11   0     1263.26     1227.89     67.73 o 
   2  11   0     1178.20     1232.57     69.27 o 
   3  11   0      749.91      860.55     66.38 o 
   4  11   0      490.84      489.95     55.49 o 
   5  11   0      241.53      262.82     49.46 o 
  -9  12   0      374.91      414.77     57.21 o 
  -8  12   0      639.42      783.28     67.61 o 
  -7  12   0      623.55      570.73     56.78 o 
  -6  12   0      437.00      402.71     46.88 o 
  -5  12   0      608.70      600.81     54.14 o 
  -4  12   0      837.92      877.28     59.86 o 
  -3  12   0      512.81      472.85     47.12 o 
  -1  12   0      205.37      199.76     36.17 o 
   0  12   0       77.11      111.54     34.51 o 
   1  12   0       17.78       -0.80     30.64 o 
   2  12   0        3.58        6.77     32.91 o 
   3  12   0        3.01      -15.20     35.56 o 
   4  12   0        0.50      -16.06     32.79 o 
  -8  13   0      402.68      394.10     57.15 o 
  -7  13   0      944.90     1035.27     71.92 o 
  -6  13   0      881.09      988.51     73.21 o 
  -5  13   0      915.21     1013.49     67.86 o 
  -4  13   0     1174.01     1079.20     71.61 o 
  -3  13   0     1002.01     1140.96     72.59 o 
  -2  13   0     1307.71     1401.99     74.87 o 
  -1  13   0     1090.76     1035.39     68.41 o 
   0  13   0      692.13      684.42     58.69 o 
   1  13   0      638.59      712.04     60.11 o 
   2  13   0      619.15      579.77     58.26 o 
   3  13   0      310.57      333.50     54.02 o 
  -7  14   0        0.16       44.66     41.90 o 
  -6  14   0        0.30       23.44     35.56 o 
  -5  14   0       14.24       27.19     38.02 o 
  -4  14   0       29.98       34.94     34.57 o 
  -2  14   0       98.86      120.89     39.68 o 
  -1  14   0      103.98      142.48     40.97 o 
   0  14   0       82.77      112.09     41.34 o 
   1  14   0      120.93      184.38     43.99 o 
  -5  15   0      319.07      368.75     57.58 o 
  -4  15   0      304.05      387.40     56.23 o 
  -3  15   0      377.01      467.31     56.97 o 
  -2  15   0      316.11      359.90     52.29 o 
  -1  15   0      267.48      222.70     46.51 o 
   0 -15   1      424.78      416.93     55.86 o 
   1 -15   1      615.84      669.90     62.75 o 
   2 -15   1      517.49      561.87     58.94 o 
   3 -15   1      565.54      628.56     60.29 o 
   4 -15   1      543.01      513.39     58.75 o 
   5 -15   1      453.94      503.12     61.40 o 
   6 -15   1      571.27      617.05     66.26 o 
  -2 -14   1        3.62       -7.44     36.36 o 
  -1 -14   1       25.94       43.13     35.19 o 
   0 -14   1       71.02       65.33     34.64 o 
   1 -14   1      110.71       94.86     36.48 o 
   2 -14   1      166.62      147.65     39.87 o 
   3 -14   1      278.21      277.46     46.20 o 
   4 -14   1      307.32      298.56     49.59 o 
   5 -14   1      214.55      214.83     45.46 o 
   6 -14   1      434.65      408.37     55.74 o 
   7 -14   1      581.64      615.08     65.21 o 
  -3 -13   1      280.06      282.69     49.83 o 
  -2 -13   1      433.58      471.31     54.20 o 
  -1 -13   1      695.35      760.27     60.97 o 
   0 -13   1      662.83      681.59     57.83 o 
   1 -13   1      514.10      571.90     53.77 o 
   2 -13   1      615.06      589.43     53.83 o 
   3 -13   1      429.58      388.69     48.11 o 
   4 -13   1      435.57      430.71     48.54 o 
   5 -13   1      393.68      421.72     50.94 o 
   6 -13   1      311.18      252.23     46.51 o 
   7 -13   1      184.54      145.80     41.22 o 
   8 -13   1       30.60       18.09     35.93 o 
  -5 -12   1       94.42       96.77     40.73 o 
  -4 -12   1       89.55      179.15     42.70 o 
  -3 -12   1      318.73      320.28     48.05 o 
  -2 -12   1      742.57      703.67     57.28 o 
  -1 -12   1      662.60      787.96     61.27 o 
   0 -12   1      830.77      836.93     57.77 o 
   1 -12   1     1256.11     1277.97     66.63 o 
   2 -12   1     1478.18     1411.78     73.15 o 
   3 -12   1     1785.48     1791.17     77.89 o 
   4 -12   1     1897.50     1896.68     83.05 o 
   5 -12   1     2068.90     2108.56     88.47 o 
   6 -12   1     1572.32     1450.41     74.56 o 
   7 -12   1     1416.70     1456.87     80.53 o 
   8 -12   1     1028.34     1088.24     76.84 o 
   9 -12   1      623.71      569.80     62.01 o 
  -5 -11   1       71.82       73.03     40.91 o 
  -4 -11   1      124.62      147.10     39.19 o 
  -3 -11   1      119.32      180.19     39.87 o 
  -2 -11   1      140.74      128.39     35.37 o 
  -1 -11   1       45.67       57.71     30.70 o 
   0 -11   1       80.98       73.27     30.21 o 
   1 -11   1       54.74       59.00     27.62 o 
   2 -11   1        1.11       22.21     23.87 o 
   3 -11   1        6.39       14.03     25.04 o 
   4 -11   1       64.17       24.49     26.88 o 
   5 -11   1      155.78      158.05     34.33 o 
   6 -11   1      112.72      113.38     32.54 o 
   7 -11   1       92.76      106.18     36.67 o 
   8 -11   1      157.92      220.49     45.65 o 
   9 -11   1      280.63      266.82     50.75 o 
  -6 -10   1      313.02      268.11     51.25 o 
  -5 -10   1      609.76      698.57     61.77 o 
  -4 -10   1      967.94      920.78     65.46 o 
  -3 -10   1     1127.08     1106.08     66.50 o 
  -2 -10   1     1878.54     1913.05     80.16 o 
  -1 -10   1     2273.72     2316.50     84.65 o 
   0 -10   1     2198.49     2255.41     80.72 o 
   2 -10   1     3787.48     3967.18     72.33 o 
   3 -10   1     2773.05     2803.35     59.46 o 
   4 -10   1     2800.49     2710.19     58.45 o 
   5 -10   1     1840.41     1874.88     50.42 o 
   6 -10   1     1734.16     1756.12     51.51 o 
   7 -10   1     1466.80     1463.77     51.19 o 
   8 -10   1      946.29      915.96     45.34 o 
   9 -10   1      351.32      454.21     56.41 o 
  10 -10   1      224.12      282.87     55.68 o 
  -7  -9   1        8.16        2.28     39.13 o 
  -6  -9   1        1.47       38.08     37.10 o 
  -5  -9   1       60.72       72.53     33.34 o 
  -4  -9   1      108.55       87.42     31.25 o 
  -3  -9   1       85.81       65.03     30.51 o 
  -2  -9   1      167.96      136.45     31.01 o 
  -1  -9   1      980.96      874.33     52.35 o 
   0  -9   1     2311.42     2432.59     80.53 o 
   1  -9   1     1483.03     1387.29     59.06 o 
   2  -9   1     1970.63     1910.40     67.18 o 
   3  -9   1     3028.59     3018.75    108.06 o 
   4  -9   1     1176.26     1210.62     37.74 o 
   5  -9   1     2073.94     2030.93     50.58 o 
   6  -9   1     3375.49     3209.70     67.95 o 
   7  -9   1     2289.39     2302.41    122.52 o 
   8  -9   1     1226.36     1197.74     48.76 o 
   9  -9   1     1236.05     1214.11     76.41 o 
  10  -9   1      821.80      885.28     72.23 o 
  -8  -8   1      141.48      168.01     48.48 o 
  -7  -8   1      328.67      321.32     51.43 o 
  -6  -8   1      594.13      566.73     53.95 o 
  -5  -8   1      768.33      790.60     57.21 o 
  -4  -8   1     1267.21     1246.90     65.27 o 
  -3  -8   1     1247.99     1278.46     62.01 o 
  -2  -8   1      815.13      870.83     50.26 o 
  -1  -8   1     1900.08     1931.44     69.27 o 
   0  -8   1     2437.25     2469.69     77.15 o 
   1  -8   1     1305.05     1242.29     51.92 o 
   2  -8   1     1801.03     1781.27     60.41 o 
   3  -8   1      784.43      804.59     29.16 o 
   4  -8   1      452.65      455.29     24.27 o 
   5  -8   1      421.01      425.77     88.34 o 
   6  -8   1       57.92       66.15     18.19 o 
   7  -8   1        5.83        0.46     17.15 o 
   8  -8   1       65.78       67.45     23.53 o 
   9  -8   1        0.15       -0.86     31.25 o 
  10  -8   1       13.03      -35.07     36.54 o 
  -8  -7   1      144.57      235.13     47.31 o 
  -7  -7   1      493.59      491.86     53.28 o 
  -6  -7   1      840.51      793.06     58.94 o 
  -5  -7   1     1222.49     1308.30     69.33 o 
  -4  -7   1     1775.50     1929.84     75.49 o 
  -3  -7   1     1646.12     1589.76     64.10 o 
  -2  -7   1     3449.83     3453.03     94.00 o 
  -1  -7   1     7972.10     8155.43    156.32 o 
   0  -7   1     9408.49    10256.91    183.76 o 
   1  -7   1    12694.94    12501.55    208.19 o 
   2  -7   1     8346.87     8271.40    104.33 o 
   3  -7   1     6013.05     6095.92     84.36 o 
   4  -7   1     4157.10     4179.08     67.30 o 
   5  -7   1     4294.18     4272.58     80.22 o 
   6  -7   1     5490.30     5461.83    112.28 o 
   7  -7   1     3212.93     3066.71     68.58 o 
   8  -7   1     2027.25     1890.05     58.52 o 
   9  -7   1     1023.02     1045.42     67.61 o 
  10  -7   1      708.41      717.64     64.84 o 
  -9  -6   1       60.22        0.43     35.50 o 
  -8  -6   1      111.06      128.64     42.14 o 
  -7  -6   1      112.46      154.05     39.43 o 
  -6  -6   1       19.88      -16.92     26.64 o 
  -5  -6   1       30.53       57.58     25.22 o 
  -4  -6   1      454.29      455.62     39.68 o 
  -3  -6   1       58.97       64.47     20.73 o 
  -2  -6   1       19.31        7.94     16.49 o 
  -1  -6   1       12.79       34.64     16.73 o 
   1  -6   1     1526.33     1607.04     50.14 o 
   2  -6   1     1181.59     1198.18     28.88 o 
   3  -6   1     1942.01     2055.05     40.50 o 
   4  -6   1     1522.39     1572.10     51.77 o 
   5  -6   1      773.37      778.69     30.30 o 
   6  -6   1     1746.66     1695.61     46.18 o 
   7  -6   1     3377.71     3251.68     70.46 o 
   8  -6   1     1348.59     1337.15     69.03 o 
   9  -6   1      420.84      391.46     50.75 o 
  10  -6   1      543.38      584.63     61.95 o 
  11  -6   1      365.98      390.41     57.34 o 
  -9  -5   1      545.30      527.72     59.24 o 
  -8  -5   1      738.61      835.20     65.70 o 
  -7  -5   1      736.15      783.22     58.32 o 
  -6  -5   1     2074.69     2004.59     79.42 o 
  -5  -5   1     2792.70     2828.66     89.51 o 
  -4  -5   1     2845.56     2859.17     83.79 o 
  -3  -5   1     7649.65     7902.70    149.37 o 
  -2  -5   1    13316.93    13255.43    214.89 o 
  -1  -5   1    12739.54    12993.54    207.57 o 
   0  -5   1     6162.49     6599.08    119.53 o 
   1  -5   1     7075.75     7134.18    122.30 o 
   2  -5   1    11376.60    11349.04    126.04 o 
   3  -5   1     6591.07     6350.20     81.58 o 
   4  -5   1     8379.96     8570.10    107.44 o 
   5  -5   1     4106.50     4145.63     69.25 o 
   6  -5   1     2722.20     2600.89     69.58 o 
   7  -5   1      844.13      837.10     38.66 o 
   8  -5   1      280.03      277.15     40.85 o 
   9  -5   1      224.06      127.53     40.11 o 
  10  -5   1       76.95       98.99     41.53 o 
  11  -5   1       42.74       96.10     47.06 o 
  -9  -4   1       25.78       10.09     33.47 o 
  -8  -4   1       71.04       71.79     35.81 o 
  -7  -4   1      321.63      338.30     40.97 o 
  -6  -4   1      313.74      349.81     39.25 o 
  -5  -4   1     1055.69      997.68     51.62 o 
  -4  -4   1     2327.48     2267.65     70.75 o 
  -3  -4   1     2045.49     1984.78     60.35 o 
  -2  -4   1     8004.53     8186.43    141.68 o 
  -1  -4   1    13339.76    13680.72    208.49 o 
   0  -4   1     1448.08     1440.57     40.91 o 
   1  -4   1     6433.09     6235.86    102.74 o 
   2  -4   1    11168.45    11199.56    164.08 o 
   3  -4   1    17413.15    17444.69    291.98 o 
   4  -4   1    11624.64    11985.97    139.38 o 
   5  -4   1     4573.32     4597.92    127.84 o 
   6  -4   1     4756.24     4627.69     80.37 o 
   7  -4   1     4972.46     4685.84    122.06 o 
   8  -4   1     2993.14     3074.43    104.46 o 
   9  -4   1     1418.95     1412.70     77.76 o 
  10  -4   1     1065.14     1020.63     74.13 o 
  11  -4   1      597.01      654.70     66.32 o 
 -10  -3   1      330.10      370.17     54.38 o 
  -9  -3   1      469.84      406.10     50.26 o 
  -8  -3   1      585.24      555.04     50.51 o 
  -7  -3   1      874.64      838.77     54.57 o 
  -6  -3   1     1534.58     1445.49     64.04 o 
  -5  -3   1     2595.49     2570.83     78.81 o 
  -4  -3   1     1972.79     1928.49     61.95 o 
  -3  -3   1     3681.06     3746.05     83.42 o 
  -2  -3   1     6372.83     6417.04    112.03 o 
  -1  -3   1      988.08     1035.45     31.99 o 
   0  -3   1     2693.31     2961.30     57.28 o 
   1  -3   1      894.05      997.07     26.33 o 
   2  -3   1      297.27      296.12     16.43 o 
   3  -3   1      526.95      531.64     18.69 o 
   4  -3   1        1.14       55.88     51.83 o 
   5  -3   1      110.98      123.13     19.78 o 
   6  -3   1       26.46       34.33     20.79 o 
   7  -3   1        5.61       18.33     23.50 o 
   8  -3   1      326.39      356.57     43.68 o 
   9  -3   1      284.37      241.16     42.02 o 
  10  -3   1       54.86       97.02     39.43 o 
  11  -3   1      114.89      110.49     42.70 o 
 -10  -2   1      285.62      333.50     48.97 o 
  -9  -2   1      411.67      390.59     47.43 o 
  -8  -2   1      948.42      945.88     60.23 o 
  -7  -2   1     1898.05     1800.00     46.40 o 
  -6  -2   1     3607.48     3393.79     95.66 o 
  -5  -2   1     5562.91     5471.89    120.64 o 
  -4  -2   1     9865.44     9461.69    167.09 o 
  -3  -2   1    10007.90    10280.53    168.94 o 
  -2  -2   1     9381.84     9129.12    143.59 o 
  -1  -2   1    64665.89    52804.79    703.00 o 
   0  -2   1    36740.13    32633.02    450.02 o 
   1  -2   1    12650.95    12539.52    134.52 o 
   2  -2   1    61425.89    59671.09   1951.56 o 
   3  -2   1    21521.59    21763.16    252.54 o 
   4  -2   1     6554.28     6675.71     88.95 o 
   5  -2   1     6510.22     6990.92     84.64 o 
   6  -2   1     4468.26     4430.16    111.04 o 
   7  -2   1     2048.06     1942.02     74.99 o 
   8  -2   1     1832.93     1774.44     77.33 o 
   9  -2   1      728.77      691.74     57.09 o 
  10  -2   1      252.14      288.04     48.85 o 
 -10  -1   1       24.36       54.45     35.25 o 
  -9  -1   1       20.43      -16.55     26.95 o 
  -8  -1   1       26.31       30.33     28.79 o 
  -7  -1   1        7.60        2.34     23.93 o 
  -6  -1   1        7.54        1.48     10.40 o 
  -5  -1   1       14.64       27.19     17.10 o 
  -4  -1   1      264.50      288.29     24.30 o 
  -3  -1   1       30.89       65.40     13.47 o 
  -2  -1   1     4173.95     4521.34     80.28 o 
  -1  -1   1      694.77      804.01     20.86 o 
   0  -1   1     6670.68     6792.64    159.86 o 
   1  -1   1     6276.60     6774.59     59.71 o 
   2  -1   1     7324.18     7379.96    116.95 o 
   3  -1   1     2200.48     2124.27     39.26 o 
   4  -1   1     4982.13     5041.62    104.03 o 
   5  -1   1     7121.81     7414.66    144.70 o 
   6  -1   1     5020.42     4792.71    115.29 o 
   7  -1   1     3869.75     3712.71    105.57 o 
   8  -1   1     2039.94     1935.44     81.88 o 
   9  -1   1     1258.03     1291.93     74.44 o 
  10  -1   1      562.31      564.08     57.58 o 
 -10   0   1      707.32      740.46     63.55 o 
  -9   0   1     1151.32     1142.13     67.12 o 
  -8   0   1     1441.03     1358.99     66.63 o 
  -7   0   1     2395.50     2529.67     85.58 o 
  -6   0   1     3628.91     3568.04     58.71 o 
  -5   0   1     7649.58     7874.85     97.79 o 
  -4   0   1     3504.10     3380.18     49.86 o 
  -3   0   1     2489.70     2280.64     34.94 o 
  -2   0   1    23274.19    24296.81    237.50 o 
  -1   0   1    11656.18    12998.79    129.31 o 
   1   0   1    18540.33    18561.69    185.69 o 
   2   0   1    26263.02    27750.68    384.44 o 
   3   0   1     7940.01     8136.36    139.77 o 
   4   0   1     5226.37     5109.35    106.55 o 
   5   0   1     3510.48     3616.43     93.20 o 
   6   0   1     1238.86     1235.46     57.15 o 
   7   0   1      177.61      157.80     33.34 o 
   8   0   1       96.67      116.15     33.71 o 
   9   0   1       17.55       35.31     30.58 o 
  10   0   1        0.68       25.22     35.13 o 
 -11   1   1       41.88       99.72     43.00 o 
 -10   1   1      145.78      108.89     39.25 o 
  -9   1   1      674.30      618.90     54.63 o 
  -8   1   1      708.48      743.11     55.37 o 
  -7   1   1     1713.53     1740.24     70.99 o 
  -6   1   1     3374.58     3506.36    120.89 o 
  -5   1   1     4122.83     4290.15     61.05 o 
  -4   1   1     4604.69     4550.73     59.21 o 
  -3   1   1     9171.80     9245.12     99.70 o 
  -2   1   1     4652.86     4964.95     55.76 o 
  -1   1   1     6983.08     7493.75     64.08 o 
   0   1   1    39600.23    37044.18    803.37 o 
   2   1   1     2585.93     2458.24     55.43 o 
   4   1   1     6982.28     6881.27    133.93 o 
   5   1   1     6697.91     6753.99    140.76 o 
   6   1   1     6022.63     5707.27    133.32 o 
   7   1   1     3455.50     3320.46    102.37 o 
   8   1   1     1860.56     1739.31     80.78 o 
   9   1   1      805.20      660.92     56.85 o 
  10   1   1      650.27      685.40     62.69 o 
 -11   2   1      187.26      175.33     45.03 o 
 -10   2   1      386.87      390.96     51.31 o 
  -9   2   1     1296.55     1257.67     70.26 o 
  -8   2   1      675.69      609.73     49.77 o 
  -7   2   1      233.81      248.11     33.41 o 
  -6   2   1      724.13      660.36     42.45 o 
  -5   2   1      617.33      609.42     18.72 o 
  -4   2   1     2345.60     2517.74     56.97 o 
  -3   2   1     1710.41     1741.00     23.97 o 
  -2   2   1     3552.74     3616.90     70.68 o 
  -1   2   1        3.11       23.29      5.97 o 
   0   2   1     1114.66     1227.21     32.79 o 
   1   2   1     1348.51     1499.94     39.50 o 
   2   2   1      110.90      115.72     14.58 o 
   3   2   1       80.03      104.83     17.90 o 
   4   2   1      257.99      236.24     25.72 o 
   5   2   1      214.49      221.41     29.35 o 
   6   2   1      170.92      161.00     30.58 o 
   7   2   1      431.49      459.25     43.93 o 
   8   2   1      348.22      357.74     46.08 o 
   9   2   1      216.52      253.22     46.63 o 
  10   2   1      105.03       80.41     42.08 o 
 -11   3   1      548.91      524.03     61.03 o 
 -10   3   1      748.65      725.27     61.83 o 
  -9   3   1     1961.97     1831.10     84.90 o 
  -8   3   1     3098.91     2942.96     98.56 o 
  -7   3   1     2040.92     1982.44     75.92 o 
  -6   3   1     2661.72     2570.83     76.72 o 
  -5   3   1     7591.24     7614.43     89.24 o 
  -4   3   1    14058.34    14180.10    125.83 o 
  -3   3   1    23251.71    22843.55    187.75 o 
  -2   3   1    22894.48    22859.03    230.22 o 
  -1   3   1    13731.46    13649.71    199.20 o 
   0   3   1    13064.72    12826.94    194.47 o 
   1   3   1     8933.63     8803.85    146.17 o 
   2   3   1     9257.33     9152.12    155.83 o 
   3   3   1     9228.00     8895.70    159.09 o 
   5   3   1     2601.29     2650.06     84.10 o 
   6   3   1     1664.41     1675.64     73.89 o 
   7   3   1      394.14      418.03     46.88 o 
   8   3   1      265.99      348.08     47.56 o 
   9   3   1      225.64      224.86     44.79 o 
 -11   4   1        4.60       24.05     39.68 o 
 -10   4   1        3.75       -4.37     31.31 o 
  -9   4   1       37.41       35.25     31.50 o 
  -8   4   1       17.13       16.86     25.78 o 
  -7   4   1      418.26      433.97     38.27 o 
  -6   4   1      541.79      527.23     37.53 o 
  -5   4   1     1442.62     1495.55     38.05 o 
  -4   4   1     1555.69     1513.13     34.71 o 
  -3   4   1     1408.67     1308.60     27.93 o 
  -2   4   1     3133.12     3162.84     63.03 o 
  -1   4   1     2719.13     2591.68     59.00 o 
   0   4   1     1333.67     1235.70     41.03 o 
   1   4   1     3099.67     3036.97     73.58 o 
   2   4   1     7806.06     7930.51    145.43 o 
   3   4   1     5397.45     5698.23    121.44 o 
   4   4   1     3874.32     3737.87     98.19 o 
   5   4   1     3551.51     3478.38    100.96 o 
   6   4   1     1116.47     1029.92     60.41 o 
   7   4   1      785.12      796.69     59.68 o 
   8   4   1     1168.18     1229.37     76.72 o 
   9   4   1      455.82      457.22     58.32 o 
 -11   5   1      626.58      641.54     67.37 o 
 -10   5   1      831.82      753.81     64.35 o 
  -9   5   1     1246.35     1208.51     71.73 o 
  -8   5   1     2233.09     2172.17     84.16 o 
  -7   5   1     2131.96     2139.32     78.01 o 
  -6   5   1     1862.67     1770.75     63.30 o 
  -5   5   1     3241.77     3248.75     58.86 o 
  -4   5   1     3490.76     3424.67     55.74 o 
  -3   5   1     2187.95     2112.78     38.29 o 
  -2   5   1     6132.06     6166.56     75.99 o 
  -1   5   1     2424.01     2261.32     59.12 o 
   1   5   1     1769.17     1806.49     59.55 o 
   2   5   1     1822.80     1875.33     64.29 o 
   3   5   1      435.80      452.30     36.79 o 
   4   5   1      404.82      387.58     37.16 o 
   5   5   1      243.23      239.32     35.01 o 
   6   5   1       44.23       37.04     28.55 o 
   7   5   1        0.14       47.06     32.48 o 
   8   5   1        5.80      -30.76     30.76 o 
   9   5   1        7.08       22.76     40.36 o 
 -11   6   1      366.03      327.29     57.21 o 
 -10   6   1      601.58      505.45     56.66 o 
  -9   6   1      918.72      850.71     61.03 o 
  -8   6   1     1941.03     1885.79     79.42 o 
  -7   6   1     3113.60     2941.61     92.77 o 
  -6   6   1     3872.27     3714.54     69.11 o 
  -5   6   1     5204.53     5029.34     80.41 o 
  -4   6   1     6777.41     6628.10     88.97 o 
  -3   6   1     5969.95     5959.32     78.97 o 
  -2   6   1     8516.95     8159.10     98.29 o 
  -1   6   1     9832.22     9572.92    167.83 o 
   1   6   1     5844.81     5824.10    126.79 o 
   2   6   1     3075.88     3066.25     89.20 o 
   3   6   1     3526.36     3509.63     98.86 o 
   4   6   1     2618.28     2711.59     89.08 o 
   5   6   1     1103.20     1166.19     64.35 o 
   6   6   1     1319.53     1327.49     72.59 o 
   7   6   1      662.27      642.64     61.09 o 
   8   6   1      361.65      385.67     54.02 o 
 -10   7   1      220.59      218.03     47.80 o 
  -9   7   1      109.75       78.81     34.21 o 
  -8   7   1      133.48      139.41     34.88 o 
  -7   7   1      100.79      124.33     31.25 o 
  -6   7   1      294.15      269.99     49.52 o 
  -5   7   1       52.12       42.95     16.33 o 
  -4   7   1       71.51       90.78     13.63 o 
  -3   7   1      229.68      296.96     31.07 o 
  -2   7   1       10.02       17.65     14.03 o 
  -1   7   1      599.61      732.83     42.08 o 
   0   7   1     1893.30     2122.77     70.20 o 
   2   7   1      382.63      411.20     39.87 o 
   3   7   1      581.56      616.44     47.80 o 
   4   7   1      395.06      411.08     42.14 o 
   5   7   1      407.89      390.72     45.46 o 
   6   7   1      401.30      465.90     51.25 o 
   7   7   1      197.75      264.91     50.20 o 
   8   7   1      137.96      199.08     48.48 o 
 -10   8   1     1026.88     1094.76     79.67 o 
  -9   8   1     1458.92     1413.38     77.27 o 
  -8   8   1     2354.91     2284.14     89.14 o 
  -7   8   1     3226.36     2933.11     66.64 o 
  -6   8   1     3709.05     3676.30     70.53 o 
  -5   8   1     3402.23     3336.59     62.91 o 
  -4   8   1     4205.27     4198.30     68.65 o 
  -3   8   1     5395.84     5151.03     75.83 o 
  -2   8   1     4110.42     3905.65     63.24 o 
  -1   8   1     4892.95     4756.84    113.69 o 
   0   8   1     4184.03     4191.40    107.29 o 
   2   8   1     1097.70     1096.48     59.86 o 
   3   8   1      613.04      585.06     48.85 o 
   4   8   1      723.29      724.71     55.37 o 
   5   8   1      237.57      283.49     44.17 o 
   6   8   1      106.71      157.99     44.11 o 
   7   8   1      107.15      124.33     45.83 o 
 -10   9   1       10.25        6.34     36.73 o 
  -9   9   1      209.64      278.20     46.51 o 
  -8   9   1      469.54      526.00     53.34 o 
  -7   9   1      430.23      468.11     45.34 o 
  -6   9   1      724.55      727.77     35.61 o 
  -5   9   1     1023.95     1023.10     35.55 o 
  -4   9   1     1774.23     1742.84     62.90 o 
  -3   9   1     2994.30     3007.55     56.57 o 
  -2   9   1     2910.21     2859.66     54.86 o 
  -1   9   1     2285.35     2259.04     80.10 o 
   0   9   1     2933.82     2870.74     90.00 o 
   1   9   1     2568.30     2530.71     89.02 o 
   2   9   1     1387.29     1367.36     69.27 o 
   3   9   1     1065.20     1094.27     66.32 o 
   4   9   1     1117.90     1108.05     68.84 o 
   5   9   1      771.57      799.28     65.15 o 
   6   9   1      437.85      460.97     57.77 o 
 -10  10   1      426.51      447.19     59.61 o 
  -9  10   1      684.79      804.63     67.98 o 
  -8  10   1      668.90      706.38     60.97 o 
  -7  10   1      684.15      619.82     53.58 o 
  -6  10   1      595.22      604.19     49.22 o 
  -5  10   1     1036.52     1097.41     61.03 o 
  -4  10   1     1185.65     1134.26     59.55 o 
  -3  10   1      784.06      838.16     54.14 o 
  -2  10   1      798.65      712.72     49.71 o 
  -1  10   1       95.30       59.74     27.01 o 
   0  10   1       46.37       57.40     27.50 o 
   1  10   1       24.72       50.57     28.98 o 
   2  10   1        4.10       26.64     31.93 o 
   3  10   1        0.26      -25.78     25.78 o 
   4  10   1        8.43       27.01     35.31 o 
   5  10   1        6.82       -2.58     34.76 o 
  -9  11   1      521.72      608.69     62.14 o 
  -8  11   1     1045.44     1114.69     76.04 o 
  -7  11   1      871.05      878.33     66.20 o 
  -6  11   1      785.51      814.53     57.95 o 
  -5  11   1     1906.10     1692.62     76.04 o 
  -4  11   1     2755.70     2626.19     93.33 o 
  -3  11   1     2592.18     2569.90     93.88 o 
  -2  11   1     2400.18     2190.50     85.45 o 
  -1  11   1     1632.90     1717.04     76.72 o 
   0  11   1     1179.00     1067.45     64.97 o 
   1  11   1     1400.41     1189.87     69.95 o 
   2  11   1     1242.63     1225.31     74.07 o 
   3  11   1      605.06      620.62     60.41 o 
   4  11   1      472.32      528.03     57.52 o 
   5  11   1      258.16      222.64     50.88 o 
  -8  12   1        2.37        8.92     37.34 o 
  -7  12   1        9.12       51.06     36.42 o 
  -6  12   1        3.80      -29.53     29.53 o 
  -5  12   1      119.07      146.17     38.70 o 
  -4  12   1       38.32       27.07     31.44 o 
  -3  12   1       78.00       39.00     30.27 o 
  -1  12   1      107.11       92.10     32.18 o 
   0  12   1      241.48      239.99     40.30 o 
   1  12   1      256.15      309.51     44.54 o 
   2  12   1      219.37      281.58     47.43 o 
   3  12   1      226.91      299.18     50.02 o 
   4  12   1      150.27      170.66     48.29 o 
  -7  13   1      848.32      963.11     75.18 o 
  -6  13   1      553.30      682.63     61.52 o 
  -5  13   1      549.06      565.25     55.18 o 
  -4  13   1      851.51      871.87     67.18 o 
  -3  13   1      604.11      607.27     57.95 o 
  -2  13   1      359.31      401.42     49.77 o 
  -1  13   1      362.91      347.22     47.68 o 
   0  13   1      342.01      400.07     50.14 o 
   1  13   1      137.81      199.39     44.79 o 
   2  13   1       97.86      157.92     43.56 o 
  -6  14   1      347.21      379.21     56.66 o 
  -5  14   1      347.97      295.11     49.65 o 
  -4  14   1      511.69      489.83     58.08 o 
  -2  14   1      592.49      618.10     56.66 o 
  -1  14   1      578.90      646.95     58.44 o 
   0  14   1      413.94      503.61     55.37 o 
   1  14   1      356.13      369.49     55.25 o 
  -3  15   1       26.44       39.93     36.54 o 
  -2  15   1        4.58       66.20     36.73 o 
   1 -16   2       77.14       70.20     41.10 o 
   2 -16   2       87.83      100.03     42.45 o 
   3 -16   2      116.71      122.86     41.65 o 
  -1 -15   2      192.33      184.75     44.66 o 
   0 -15   2      233.71      188.56     45.22 o 
   1 -15   2      337.56      374.66     52.35 o 
   2 -15   2      280.45      302.68     47.31 o 
   3 -15   2      179.85      144.14     41.53 o 
   4 -15   2      200.58      243.68     49.46 o 
   5 -15   2      204.31      166.54     46.63 o 
   6 -15   2       94.14       99.42     45.28 o 
  -3 -14   2      138.92      131.35     44.60 o 
  -2 -14   2      179.72      217.29     44.97 o 
  -1 -14   2      281.93      283.55     47.56 o 
   0 -14   2      559.44      656.92     58.20 o 
   1 -14   2      731.95      764.64     61.83 o 
   2 -14   2      721.12      752.83     61.15 o 
   3 -14   2      712.84      769.87     62.14 o 
   4 -14   2      893.76      987.16     71.43 o 
   5 -14   2     1046.93     1065.97     74.69 o 
   6 -14   2     1064.89     1067.63     77.33 o 
   7 -14   2      778.07      794.29     68.96 o 
  -4 -13   2       24.06       38.33     38.39 o 
  -3 -13   2       33.51       40.36     36.73 o 
  -2 -13   2       35.23        2.15     32.11 o 
  -1 -13   2       18.98       38.82     32.18 o 
   0 -13   2       15.47       -5.23     29.41 o 
   1 -13   2        4.56       -7.75     26.39 o 
   2 -13   2        0.34       -9.72     28.79 o 
   3 -13   2        4.24       17.72     30.45 o 
   4 -13   2       35.13      -18.52     28.55 o 
   5 -13   2       67.08       82.31     36.54 o 
   6 -13   2       66.61       95.42     37.77 o 
   7 -13   2      171.65      208.74     45.34 o 
   8 -13   2      162.23      166.78     47.31 o 
  -5 -12   2      220.47      228.36     48.42 o 
  -4 -12   2      406.88      477.34     54.20 o 
  -3 -12   2      682.87      688.29     58.94 o 
  -2 -12   2     1022.32      988.64     64.90 o 
  -1 -12   2     1034.09     1042.28     64.78 o 
   0 -12   2     1169.06     1088.55     62.26 o 
   1 -12   2     1148.23     1051.63     63.43 o 
   2 -12   2     1262.39     1210.05     67.30 o 
   3 -12   2     1861.43     1772.47     78.68 o 
   4 -12   2     1402.73     1458.10     73.15 o 
   5 -12   2     1196.63     1343.00     69.27 o 
   6 -12   2     1230.98     1351.79     74.01 o 
   7 -12   2      915.46     1028.01     70.20 o 
   8 -12   2      300.39      367.16     52.54 o 
   9 -12   2      228.83      282.93     53.52 o 
  -6 -11   2        5.86      -12.55     36.54 o 
  -5 -11   2       44.72       30.39     34.51 o 
  -4 -11   2       53.28       42.88     34.39 o 
  -3 -11   2      152.03      133.25     34.14 o 
  -2 -11   2      317.24      342.85     41.96 o 
  -1 -11   2      374.22      398.84     40.91 o 
   0 -11   2      573.37      561.99     46.69 o 
   1 -11   2     1078.59     1069.04     60.72 o 
   2 -11   2     1371.10     1362.87     65.70 o 
   3 -11   2     1299.62     1307.12     43.85 o 
   4 -11   2     1432.68     1488.44     46.57 o 
   5 -11   2     2143.59     2199.91     57.38 o 
   6 -11   2     1716.36     1631.86     51.94 o 
   7 -11   2     1142.35     1107.71     46.55 o 
   8 -11   2     1131.61     1111.75     50.20 o 
   9 -11   2      860.31      870.64     70.75 o 
  -7 -10   2      114.20       92.90     44.60 o 
  -6 -10   2      160.24      108.21     42.08 o 
  -5 -10   2      277.22      303.24     47.56 o 
  -4 -10   2      540.05      534.37     50.88 o 
  -3 -10   2      668.10      712.78     55.31 o 
  -2 -10   2      830.21      864.00     52.85 o 
  -1 -10   2      800.07      860.24     53.15 o 
   0 -10   2      465.43      453.65     39.13 o 
   2 -10   2      714.55      780.51     48.60 o 
   3 -10   2      990.59      960.26     35.80 o 
   4 -10   2      713.57      724.75     61.06 o 
   5 -10   2       33.55       38.77     21.29 o 
   6 -10   2        2.05       13.14     17.68 o 
   7 -10   2       45.77       13.24     19.45 o 
   8 -10   2       31.69       15.33     21.85 o 
   9 -10   2       30.32       12.97     26.12 o 
  10 -10   2       13.80       44.36     42.39 o 
  -8  -9   2      104.15      114.37     41.28 o 
  -7  -9   2      264.00      232.55     45.65 o 
  -6  -9   2      392.33      404.44     51.25 o 
  -5  -9   2      770.44      786.60     61.64 o 
  -4  -9   2     1071.91     1008.94     62.26 o 
  -3  -9   2     1473.74     1475.27     68.53 o 
  -2  -9   2     1874.26     1761.34     68.84 o 
  -1  -9   2     1460.99     1431.71     59.61 o 
   0  -9   2     2625.67     2673.20     81.88 o 
   1  -9   2     7263.12     7040.79    145.50 o 
   2  -9   2     5982.65     5672.88    123.90 o 
   3  -9   2     3243.62     3310.03     62.41 o 
   4  -9   2     3622.79     3594.28     69.21 o 
   5  -9   2     3809.15     3827.52     94.90 o 
   6  -9   2     2291.72     2331.38     58.05 o 
   7  -9   2     2616.37     2580.11    109.54 o 
   8  -9   2     1883.78     1780.48     57.88 o 
   9  -9   2      976.72     1019.94     50.76 o 
  10  -9   2      517.44      636.74     63.98 o 
  -8  -8   2       37.41       39.55     29.22 o 
  -7  -8   2       22.22       25.72     33.34 o 
  -6  -8   2       12.27       17.72     30.02 o 
  -5  -8   2        6.11       30.76     29.41 o 
  -4  -8   2       38.87       70.26     26.08 o 
  -3  -8   2       34.02       25.28     21.84 o 
  -2  -8   2       31.57       13.66     18.95 o 
  -1  -8   2       46.21       34.82     19.01 o 
   0  -8   2     1386.40     1433.99     56.72 o 
   1  -8   2      824.57      933.64     44.97 o 
   2  -8   2      797.35      727.60     39.07 o 
   3  -8   2     1053.89     1037.39     42.08 o 
   4  -8   2       40.93       67.39     23.10 o 
   5  -8   2      764.64      793.27     33.30 o 
   6  -8   2     2952.02     2841.33     62.30 o 
   7  -8   2     1763.06     1677.60     52.56 o 
   8  -8   2      691.26      611.14     37.35 o 
   9  -8   2      657.84      706.20     60.72 o 
  10  -8   2      551.92      549.26     62.94 o 
  -8  -7   2      427.90      437.94     35.49 o 
  -7  -7   2      966.64      951.11     65.21 o 
  -6  -7   2     1333.29     1418.54     71.06 o 
  -5  -7   2     1200.54     1263.57     63.61 o 
  -4  -7   2     2442.95     2379.19     80.10 o 
  -3  -7   2     4388.02     4268.00    104.83 o 
  -2  -7   2     4791.22     4749.64    108.46 o 
  -1  -7   2     4870.28     4896.18    106.74 o 
   0  -7   2     3767.97     4054.64     94.43 o 
   1  -7   2     5149.56     5115.26    105.69 o 
   2  -7   2     4278.92     4403.17     66.91 o 
   3  -7   2     3977.75     3966.80    129.84 o 
   4  -7   2     3074.82     3137.55     40.67 o 
   5  -7   2     3543.01     3333.77     62.76 o 
   6  -7   2     1459.38     1393.24     43.91 o 
   7  -7   2      240.67      233.49     34.21 o 
   8  -7   2      475.53      457.36     36.76 o 
   9  -7   2      184.90      207.02     43.56 o 
  10  -7   2       72.43       55.00     39.43 o 
  -9  -6   2       33.74       79.18     42.08 o 
  -8  -6   2      102.39       80.08     24.73 o 
  -7  -6   2      165.88      215.57     41.71 o 
  -6  -6   2      223.51      197.73     34.94 o 
  -5  -6   2      702.57      688.42     47.12 o 
  -4  -6   2     1424.52     1447.89     61.09 o 
  -3  -6   2     2876.69     2884.09     79.12 o 
  -2  -6   2     5902.65     5799.74    116.83 o 
  -1  -6   2     4808.22     4778.68     99.85 o 
   1  -6   2    10277.83    10244.30    167.27 o 
   2  -6   2     6107.91     5943.62     78.66 o 
   3  -6   2     8468.96     8422.37    104.35 o 
   4  -6   2     7017.54     7075.16     70.52 o 
   5  -6   2     4739.66     4637.71     75.83 o 
   6  -6   2     6293.26     6003.33     95.35 o 
   7  -6   2     4174.28     3884.71     78.76 o 
   8  -6   2     2076.85     1952.05     84.10 o 
   9  -6   2     1656.21     1521.16     82.01 o 
  10  -6   2      887.18      943.67     75.67 o 
  11  -6   2      549.75      557.50     63.37 o 
  -9  -5   2      222.24      215.63     46.51 o 
  -8  -5   2      462.66      456.79     49.52 o 
  -7  -5   2      732.77      670.76     53.95 o 
  -6  -5   2      479.54      522.00     44.73 o 
  -5  -5   2      284.18      272.35     32.48 o 
  -4  -5   2     1406.49     1460.44     58.63 o 
  -3  -5   2     2794.14     2951.76     76.47 o 
  -2  -5   2      688.60      655.93     34.02 o 
  -1  -5   2     3384.01     3638.82     77.76 o 
   0  -5   2     1195.86     1266.28     40.23 o 
   1  -5   2       89.11      118.06     13.84 o 
   2  -5   2        8.38       18.34      7.59 o 
   3  -5   2        7.04        3.32     10.95 o 
   4  -5   2       61.58       68.94     19.19 o 
   5  -5   2       56.26       47.79     13.54 o 
   6  -5   2       38.69       61.86     16.73 o 
   7  -5   2      512.61      484.35     43.86 o 
   8  -5   2      509.87      498.63     50.08 o 
   9  -5   2       59.35       86.81     37.90 o 
  10  -5   2      136.62      153.37     45.77 o 
  11  -5   2      173.96      132.27     47.74 o 
 -10  -4   2      226.87      268.97     48.60 o 
  -9  -4   2      588.68      503.24     52.66 o 
  -8  -4   2      949.72      948.59     62.51 o 
  -7  -4   2     1299.33     1199.83     55.21 o 
  -6  -4   2     2190.87     2042.92     76.65 o 
  -5  -4   2     2944.91     2901.93     85.88 o 
  -4  -4   2     4456.72     4478.70    101.76 o 
  -3  -4   2    13835.45    13409.60    214.58 o 
  -2  -4   2    21671.76    21341.71    309.26 o 
  -1  -4   2    17482.14    17761.82    257.59 o 
   0  -4   2     2601.09     2501.12     53.58 o 
   1  -4   2     8395.83     8303.88    127.41 o 
   2  -4   2    14511.00    14155.34    120.10 o 
   3  -4   2     9867.79    10088.97     90.86 o 
   4  -4   2    16617.48    16953.81    187.35 o 
   5  -4   2     9729.28     9758.68    126.14 o 
   6  -4   2     1839.79     1752.49     70.75 o 
   7  -4   2     2044.11     2088.44     81.21 o 
   8  -4   2     1465.77     1340.84     69.40 o 
   9  -4   2      659.82      625.42     55.80 o 
  10  -4   2      438.70      552.58     59.74 o 
  11  -4   2      206.65      240.05     49.09 o 
 -10  -3   2       13.24        8.06     34.21 o 
  -9  -3   2       16.49       72.84     35.13 o 
  -8  -3   2        0.97       -8.37     24.79 o 
  -7  -3   2        0.19        3.71     14.77 o 
  -6  -3   2        1.98       -7.38     18.64 o 
  -5  -3   2       61.40       48.91     20.79 o 
  -4  -3   2      833.69      820.56     39.87 o 
  -3  -3   2      214.86      199.27     20.49 o 
  -2  -3   2     3534.61     3517.44     70.26 o 
  -1  -3   2    13502.37    13779.22    198.59 o 
   0  -3   2     1641.59     2273.00     44.36 o 
   1  -3   2     1953.24     1885.59     25.81 o 
   2  -3   2     6882.12     6963.35     63.26 o 
   3  -3   2    13188.11    13398.28    146.88 o 
   4  -3   2     7698.98     8046.82    103.58 o 
   5  -3   2     3241.73     3221.05     61.54 o 
   6  -3   2     3019.73     3073.04     65.60 o 
   7  -3   2     3046.28     3028.11     95.97 o 
   8  -3   2     2006.71     2090.29     86.19 o 
   9  -3   2     1359.31     1297.90     75.67 o 
  10  -3   2      652.73      679.93     61.52 o 
 -10  -2   2      538.84      548.03     56.78 o 
  -9  -2   2      625.92      611.27     53.34 o 
  -8  -2   2      960.48     1004.51     62.01 o 
  -7  -2   2     2211.77     2120.12     49.61 o 
  -6  -2   2     4890.53     4743.01     76.69 o 
  -5  -2   2     6625.55     6499.16     88.89 o 
  -4  -2   2     2472.91     2118.28     61.21 o 
  -3  -2   2     5646.82     5970.21    109.01 o 
  -2  -2   2    14188.52    14011.27    205.17 o 
  -1  -2   2     3973.43     4090.57     66.26 o 
   0  -2   2    12321.74    12925.31    182.35 o 
   1  -2   2    16424.94    16456.99    264.28 o 
   2  -2   2     1767.44     1800.66     22.15 o 
   3  -2   2     5892.13     6227.08     80.17 o 
   4  -2   2     7416.48     7884.56    103.84 o 
   5  -2   2     1870.89     1856.88     74.50 o 
   6  -2   2      383.44      365.86     34.64 o 
   7  -2   2      168.87      123.47     29.47 o 
   8  -2   2      123.30      135.10     33.34 o 
   9  -2   2        0.44       17.29     32.98 o 
  10  -2   2        0.24       -5.66     35.68 o 
 -10  -1   2      216.70      232.86     46.14 o 
  -9  -1   2      251.43      241.90     39.62 o 
  -8  -1   2      755.30      750.12     55.12 o 
  -7  -1   2     2287.43     2132.25     76.90 o 
  -6  -1   2     2918.44     2987.14    100.80 o 
  -5  -1   2     3725.57     3597.92     59.28 o 
  -4  -1   2     5218.09     5257.10    101.91 o 
  -3  -1   2     6667.70     6601.65     91.45 o 
  -2  -1   2     3268.95     3334.75    134.61 o 
  -1  -1   2    46486.07    46585.21    458.40 o 
   0  -1   2    21819.46    24068.61    333.93 o 
   1  -1   2      696.20      823.51     12.82 o 
   2  -1   2    12202.42    12409.98    122.29 o 
   3  -1   2    11595.58    11777.59    134.89 o 
   4  -1   2     6165.09     5997.84     86.15 o 
   5  -1   2     7307.97     7311.98    145.07 o 
   6  -1   2     5060.94     4947.74    119.78 o 
   7  -1   2     4148.62     4076.54    112.77 o 
   8  -1   2     2354.11     2262.12     87.67 o 
   9  -1   2     1381.54     1346.20     76.72 o 
  10  -1   2      691.86      672.61     61.71 o 
 -11   0   2      228.09      186.96     47.37 o 
 -10   0   2      313.54      367.59     50.51 o 
  -9   0   2      328.75      313.76     44.60 o 
  -8   0   2      234.95      243.07     35.62 o 
  -7   0   2      601.36      576.26     46.51 o 
  -6   0   2      710.04      685.18     26.58 o 
  -5   0   2      974.39     1029.54     51.19 o 
  -4   0   2      743.82      825.52     23.47 o 
  -3   0   2       34.59       58.81      8.98 o 
  -2   0   2     1116.83     1133.42     20.07 o 
  -1   0   2        1.05       86.87      7.81 o 
   0   0   2       78.38      118.11      6.19 o 
   1   0   2     2219.43     2325.13     26.08 o 
   2   0   2      119.19      127.92     11.04 o 
   3   0   2      388.94      410.10     25.90 o 
   4   0   2       26.33       43.43     15.93 o 
   5   0   2      238.38      200.13     26.58 o 
   6   0   2      539.04      591.64     46.14 o 
   7   0   2      730.28      724.78     53.65 o 
   8   0   2      320.98      233.59     38.57 o 
   9   0   2      214.41      194.71     40.91 o 
  10   0   2      153.17      135.84     44.05 o 
 -11   1   2      325.87      383.83     52.48 o 
 -10   1   2      791.66      716.16     61.46 o 
  -9   1   2     1883.05     1842.91     81.82 o 
  -8   1   2     1991.90     1953.04     78.32 o 
  -7   1   2     3998.46     3960.21    108.28 o 
  -6   1   2     5634.47     5940.08    106.31 o 
  -5   1   2     7875.04     8055.60    158.38 o 
  -4   1   2     9146.60     9475.99    107.13 o 
  -3   1   2    15079.35    15138.91    155.57 o 
  -2   1   2    22340.82    23051.10    328.34 o 
  -1   1   2    20858.77    21890.23    214.80 o 
   0   1   2    20646.62    20806.99    218.92 o 
   1   1   2     9218.86     9226.68    100.18 o 
   3   1   2     5206.46     5304.68    106.12 o 
   4   1   2     4349.27     4292.36    100.09 o 
   5   1   2     4564.41     4246.10    106.98 o 
   6   1   2     1661.98     1512.79     65.83 o 
   7   1   2      379.33      410.71     44.17 o 
   8   1   2      481.75      444.43     49.65 o 
   9   1   2      179.98      220.74     42.88 o 
  10   1   2      121.47       96.03     42.33 o 
 -11   2   2        1.90      -27.19     32.54 o 
 -10   2   2        2.59       -2.09     33.28 o 
  -9   2   2      119.73      111.41     35.01 o 
  -8   2   2      148.05      129.19     31.87 o 
  -7   2   2      237.77      180.99     32.30 o 
  -6   2   2     1136.54     1136.47     52.60 o 
  -5   2   2     1604.74     1641.76     32.78 o 
  -4   2   2     1106.01     1041.63     41.93 o 
  -3   2   2     7361.37     7545.43     86.63 o 
  -2   2   2    11638.22    11917.31    124.79 o 
  -1   2   2    15367.89    16015.12    135.53 o 
   0   2   2     1660.12     1713.41     42.39 o 
   1   2   2     5645.83     5609.76    100.96 o 
   3   2   2     6311.10     6299.10    122.92 o 
   4   2   2     7570.79     7255.19    144.88 o 
   5   2   2     5005.21     5006.31    120.89 o 
   6   2   2     2048.03     1896.87     78.32 o 
   7   2   2     1799.47     1717.84     76.72 o 
   8   2   2      860.72      913.95     63.61 o 
   9   2   2      396.12      414.34     51.62 o 
 -11   3   2      524.00      531.60     59.74 o 
 -10   3   2      831.57      858.46     64.60 o 
  -9   3   2     1916.22     1865.55     82.81 o 
  -8   3   2     1710.40     1781.58     75.98 o 
  -7   3   2     1361.59     1337.21     59.92 o 
  -6   3   2     2369.22     2293.43     71.30 o 
  -5   3   2     2932.25     2917.23     46.64 o 
  -4   3   2     4865.72     4768.11     62.62 o 
  -3   3   2     9532.96     9777.87     88.93 o 
  -2   3   2     2872.16     2946.06     34.21 o 
  -1   3   2      265.23      245.69      7.49 o 
   0   3   2     1020.37     1023.03     36.24 o 
   1   3   2     3434.97     3595.88     79.30 o 
   2   3   2      583.37      575.96     33.71 o 
   3   3   2      143.81      150.79     23.19 o 
   4   3   2      347.51      349.68     32.85 o 
   5   3   2       67.33       89.64     25.84 o 
   6   3   2       92.79       97.51     29.35 o 
   7   3   2        5.02       36.85     30.45 o 
   8   3   2       30.60       51.86     33.28 o 
   9   3   2       41.33       62.26     37.90 o 
 -11   4   2      458.65      494.75     58.69 o 
 -10   4   2      588.82      617.85     60.41 o 
  -9   4   2     1424.95     1425.43     75.92 o 
  -8   4   2     2302.24     2284.32     87.11 o 
  -7   4   2     2102.80     1985.89     73.03 o 
  -6   4   2     3251.80     3306.67     88.59 o 
  -5   4   2    11042.74    10807.38    122.24 o 
  -4   4   2    10062.01    10032.24     94.37 o 
  -3   4   2    12918.40    12829.18    113.58 o 
  -2   4   2    18033.56    18611.52    156.22 o 
  -1   4   2    11270.20    11312.42    180.01 o 
   0   4   2    10134.16    10317.69    172.26 o 
   1   4   2     3926.04     3840.37     89.33 o 
   2   4   2     5268.43     5319.38    113.81 o 
   3   4   2     8838.72     8464.08    162.54 o 
   4   4   2     3322.09     3335.10     95.79 o 
   5   4   2     2389.22     2297.67     82.93 o 
   6   4   2     1938.09     1976.04     83.85 o 
   7   4   2      664.24      818.72     63.37 o 
   8   4   2      471.05      459.56     54.88 o 
   9   4   2      293.33      342.05     55.12 o 
 -11   5   2      137.27      116.64     45.03 o 
 -10   5   2      109.42       78.01     41.53 o 
  -9   5   2      109.03       80.90     34.88 o 
  -8   5   2      253.09      291.05     39.87 o 
  -7   5   2       74.44      136.21     27.38 o 
  -6   5   2       14.78       26.27     20.67 o 
  -5   5   2        0.71       27.24     16.24 o 
  -4   5   2       46.78       69.54     11.59 o 
  -3   5   2       14.58       24.80      8.02 o 
  -2   5   2     1721.81     1839.71     32.04 o 
  -1   5   2     5850.04     6174.95    118.06 o 
   1   5   2      913.02      966.31     45.65 o 
   2   5   2     1146.66     1187.53     52.85 o 
   3   5   2     1685.62     1744.79     66.75 o 
   4   5   2     1264.87     1359.85     64.29 o 
   5   5   2     1098.94     1135.98     65.33 o 
   6   5   2      356.64      384.32     45.77 o 
   7   5   2      214.83      176.13     41.28 o 
   8   5   2      322.10      320.89     53.22 o 
 -11   6   2      684.94      725.14     70.20 o 
 -10   6   2     1035.67     1113.34     77.15 o 
  -9   6   2     1712.66     1651.28     81.76 o 
  -8   6   2     2209.96     2252.76     87.36 o 
  -7   6   2     3718.11     3400.92     98.37 o 
  -6   6   2     5881.26     5791.68    129.44 o 
  -5   6   2     6942.01     6961.73    172.84 o 
  -4   6   2     8271.51     8333.91    105.45 o 
  -3   6   2     4313.33     4262.55     61.46 o 
  -2   6   2     4227.79     4279.66     59.55 o 
  -1   6   2     7286.09     7253.10    139.16 o 
   0   6   2     5136.06     5263.89    116.03 o 
   1   6   2     4596.54     4715.81    112.15 o 
   2   6   2     1833.84     1891.64     72.41 o 
   3   6   2      852.87      927.42     56.48 o 
   4   6   2      540.62      541.50     45.09 o 
   5   6   2      133.23      153.37     35.01 o 
   6   6   2      238.64      286.38     45.28 o 
   7   6   2      100.97      109.32     42.20 o 
   8   6   2       21.69       23.19     37.77 o 
 -10   7   2      159.52      191.02     45.77 o 
  -9   7   2      340.75      298.50     46.26 o 
  -8   7   2      330.84      322.80     40.42 o 
  -7   7   2      674.10      731.36     49.89 o 
  -6   7   2     2057.71     1925.70     48.91 o 
  -5   7   2     2498.57     2468.91     51.74 o 
  -4   7   2     1934.62     1967.74     41.96 o 
  -3   7   2     3520.08     3383.97    115.87 o 
  -2   7   2     4071.92     3934.40     59.16 o 
  -1   7   2     7868.52     8041.37    157.55 o 
   0   7   2     7374.19     7492.97    153.00 o 
   1   7   2     4481.28     4513.89    113.32 o 
   2   7   2     2269.79     2415.86     85.58 o 
   3   7   2     1978.75     2067.89     82.01 o 
   4   7   2     1794.34     1832.70     79.73 o 
   5   7   2     1225.77     1233.24     73.39 o 
   6   7   2      906.62      983.04     69.83 o 
   7   7   2      475.74      482.51     57.77 o 
 -10   8   2      609.99      688.66     65.15 o 
  -9   8   2      542.12      522.80     54.51 o 
  -8   8   2      790.53      826.41     60.84 o 
  -7   8   2      682.95      687.43     50.51 o 
  -6   8   2     1257.85     1197.93     39.93 o 
  -5   8   2     1953.41     1915.36     46.11 o 
  -4   8   2      707.69      701.78     27.99 o 
  -3   8   2      884.59      881.11     27.77 o 
  -2   8   2      548.64      490.72     21.62 o 
  -1   8   2       63.19       85.33     23.75 o 
   0   8   2       58.72       65.52     24.05 o 
   1   8   2        4.50       29.90     22.15 o 
   2   8   2       17.19       33.90     25.41 o 
   3   8   2        8.82        1.60     28.67 o 
   4   8   2       20.83        0.98     27.62 o 
   5   8   2       83.40       93.39     37.71 o 
   6   8   2       88.44       98.74     41.65 o 
   7   8   2       40.04       27.25     41.16 o 
 -10   9   2      624.29      615.64     65.03 o 
  -9   9   2     1185.30     1233.30     75.79 o 
  -8   9   2     1352.41     1371.79     73.33 o 
  -7   9   2     1108.13     1150.93     67.43 o 
  -6   9   2     1604.19     1454.41     67.80 o 
  -5   9   2     3699.06     3642.58    103.17 o 
  -4   9   2     3588.65     3542.18    100.83 o 
  -3   9   2     4015.38     4039.32    109.08 o 
  -2   9   2     4854.36     4590.12    118.06 o 
   0   9   2     2686.14     2781.78     91.42 o 
   2   9   2     1580.64     1601.75     75.85 o 
   3   9   2     1170.47     1242.47     71.92 o 
   4   9   2      932.27      886.45     69.40 o 
   5   9   2      398.95      442.09     56.72 o 
   6   9   2      209.25      260.23     51.74 o 
  -9  10   2        1.31       24.79     39.19 o 
  -8  10   2       62.28      102.12     38.51 o 
  -7  10   2        2.14       42.94     31.87 o 
  -6  10   2      111.64      173.37     35.01 o 
  -5  10   2      115.78      133.13     32.79 o 
  -4  10   2      107.90      121.69     30.64 o 
  -3  10   2      733.91      735.54     53.65 o 
  -2  10   2      244.12      264.78     37.77 o 
  -1  10   2      193.93      233.90     35.74 o 
   0  10   2      464.66      452.98     44.54 o 
   1  10   2      585.16      674.76     52.72 o 
   2  10   2      479.03      479.37     49.09 o 
   3  10   2      435.97      426.03     51.92 o 
   4  10   2      364.16      365.13     51.55 o 
   5  10   2      286.65      261.46     53.03 o 
  -9  11   2      771.68      887.62     72.78 o 
  -8  11   2      958.40     1029.92     70.99 o 
  -7  11   2      800.07      842.46     62.51 o 
  -6  11   2      628.13      649.41     55.55 o 
  -5  11   2      916.58      957.82     61.34 o 
  -4  11   2     1340.24     1404.15     72.66 o 
  -3  11   2      883.14      898.57     60.97 o 
  -2  11   2      678.05      601.80     50.51 o 
  -1  11   2      538.32      600.07     51.43 o 
   0  11   2      238.22      223.57     37.65 o 
   1  11   2      200.13      171.52     37.53 o 
   2  11   2      271.26      257.09     43.19 o 
   3  11   2      136.17      106.31     40.48 o 
   4  11   2       52.60       35.50     38.45 o 
  -8  12   2      433.57      458.94     55.68 o 
  -7  12   2      708.00      726.13     61.40 o 
  -6  12   2      532.42      616.38     58.14 o 
  -5  12   2     1050.08     1186.36     73.64 o 
  -4  12   2     1350.07     1302.70     75.36 o 
  -3  12   2     1397.02     1468.99     78.44 o 
  -2  12   2     1169.88     1247.82     72.04 o 
  -1  12   2      689.27      679.68     55.86 o 
   0  12   2      644.34      603.76     53.22 o 
   1  12   2      695.66      674.57     60.35 o 
   2  12   2      547.36      469.89     55.49 o 
   3  12   2      334.93      361.93     53.22 o 
  -7  13   2      165.95      237.47     48.97 o 
  -6  13   2      118.88       96.10     39.25 o 
  -5  13   2       25.20       30.21     35.19 o 
  -4  13   2       16.00      -13.17     32.85 o 
  -3  13   2        5.97       -1.48     33.04 o 
  -2  13   2        1.08       -3.57     32.36 o 
  -1  13   2        4.16      -21.35     28.98 o 
   0  13   2        7.72       23.44     34.45 o 
   1  13   2       28.03       11.63     36.91 o 
   2  13   2       26.33       43.50     40.17 o 
  -5  14   2      380.63      440.36     58.38 o 
  -4  14   2      454.32      541.75     60.84 o 
  -3  14   2      438.07      482.75     56.35 o 
  -2  14   2      416.79      381.43     52.78 o 
  -1  14   2      414.53      465.71     55.43 o 
   0  14   2      356.94      425.60     54.57 o 
  -2 -15   3        7.87      -33.22     33.22 o 
  -1 -15   3        2.04       -4.12     34.14 o 
   0 -15   3        0.81       16.00     34.51 o 
   1 -15   3        0.70      -31.74     31.74 o 
   2 -15   3        3.00       22.82     34.51 o 
   3 -15   3        6.66        7.26     34.88 o 
   4 -15   3       23.80       17.59     35.74 o 
   5 -15   3       19.20        1.66     36.85 o 
  -3 -14   3      201.66      227.87     44.60 o 
  -2 -14   3      347.37      410.77     51.49 o 
  -1 -14   3      549.05      511.73     53.65 o 
   0 -14   3      507.02      524.22     52.72 o 
   1 -14   3      422.60      460.97     50.20 o 
   2 -14   3      549.92      690.38     57.95 o 
   3 -14   3      567.94      651.13     58.32 o 
   4 -14   3      499.20      568.14     56.91 o 
   5 -14   3      703.95      730.68     61.95 o 
   6 -14   3      686.35      782.54     66.44 o 
   7 -14   3      269.45      259.99     49.71 o 
   8 -14   3      169.02      166.23     46.08 o 
  -4 -13   3       38.68      110.00     40.79 o 
  -3 -13   3      199.61      219.81     42.45 o 
  -2 -13   3      246.84      320.15     45.28 o 
  -1 -13   3      318.74      301.88     43.31 o 
   0 -13   3      606.58      657.53     51.62 o 
   1 -13   3      427.02      407.57     45.59 o 
   2 -13   3      491.82      585.62     52.54 o 
   3 -13   3      803.18      801.18     60.60 o 
   4 -13   3     1118.30     1156.22     69.21 o 
   5 -13   3     1165.04     1237.37     73.64 o 
   6 -13   3      772.20      815.89     64.72 o 
   7 -13   3      709.63      677.10     61.03 o 
   8 -13   3      588.40      619.51     62.75 o 
  -5 -12   3      111.58      102.55     42.51 o 
  -4 -12   3      187.73      260.23     45.22 o 
  -3 -12   3      281.27      312.22     44.17 o 
  -2 -12   3      286.90      272.48     40.85 o 
  -1 -12   3      325.55      347.53     41.83 o 
   0 -12   3      470.92      452.18     44.79 o 
   1 -12   3      233.96      215.69     36.42 o 
   2 -12   3      117.13      125.51     32.54 o 
   3 -12   3      202.29      164.61     23.70 o 
   4 -12   3       51.09       74.97     20.98 o 
   5 -12   3       11.86       34.69     20.01 o 
   6 -12   3       20.49        9.49     19.79 o 
   7 -12   3       25.64       39.80     23.15 o 
   8 -12   3       17.51       67.43     38.39 o 
   9 -12   3       20.91       -1.66     38.70 o 
  -6 -11   3      180.44      179.64     45.83 o 
  -5 -11   3      335.93      395.02     52.17 o 
  -4 -11   3      523.70      571.40     51.37 o 
  -3 -11   3      919.92      936.96     61.46 o 
  -2 -11   3     1294.21     1297.29     65.77 o 
  -1 -11   3     1155.69     1224.82     62.38 o 
   0 -11   3     1854.46     1916.49     75.12 o 
   1 -11   3     1883.97     1940.67     76.53 o 
   2 -11   3     1306.95     1270.03     62.38 o 
   3 -11   3     3228.59     3118.68     67.23 o 
   4 -11   3     3476.95     3429.75     71.26 o 
   5 -11   3     1844.16     1883.70     53.27 o 
   6 -11   3     1728.43     1688.69    131.50 o 
   7 -11   3     1503.30     1466.53     73.33 o 
   8 -11   3      755.43      808.11     45.26 o 
   9 -11   3      608.78      611.08     44.70 o 
  -7 -10   3        3.00      -22.85     22.85 o 
  -6 -10   3        4.82        8.98     32.85 o 
  -5 -10   3        2.56       -8.61     31.38 o 
  -4 -10   3       37.92       32.61     30.58 o 
  -3 -10   3       57.75       32.48     25.65 o 
  -2 -10   3      168.84      198.28     32.42 o 
  -1 -10   3      489.90      511.91     41.10 o 
   0 -10   3      288.02      278.20     32.73 o 
   2 -10   3      965.36      945.94     51.80 o 
   3 -10   3      274.49      287.30     23.18 o 
   4 -10   3      447.87      468.60     27.64 o 
   5 -10   3     1374.89     1348.32     45.40 o 
   6 -10   3      845.87      810.08     47.65 o 
   7 -10   3      586.68      613.54     35.80 o 
   8 -10   3      576.51      591.21     80.81 o 
   9 -10   3      663.20      682.21     44.89 o 
  10 -10   3      383.73      420.62     57.03 o 
  -8  -9   3      235.89      207.14     44.79 o 
  -7  -9   3      452.39      396.94     35.43 o 
  -6  -9   3      807.27      826.84     64.90 o 
  -5  -9   3     1500.79     1545.65     76.96 o 
  -4  -9   3     1799.95     1850.30     77.89 o 
  -3  -9   3     1348.00     1465.36     65.77 o 
  -2  -9   3     1645.23     1654.11     65.27 o 
  -1  -9   3     2281.33     2099.58     70.75 o 
   0  -9   3     1794.54     1948.11     66.87 o 
   1  -9   3     1870.42     2029.07     68.60 o 
   2  -9   3     1700.89     1754.63     62.26 o 
   3  -9   3     1788.14     1853.89     45.98 o 
   4  -9   3     1798.70     1759.33     54.23 o 
   5  -9   3      706.29      709.39     56.91 o 
   6  -9   3      229.60      231.96     23.62 o 
   7  -9   3      523.34      578.28     37.80 o 
   8  -9   3      299.36      283.59     31.45 o 
   9  -9   3       97.76      126.06     28.88 o 
  10  -9   3       60.12      116.95     45.40 o 
  -8  -8   3       43.98       42.70     26.04 o 
  -7  -8   3      151.13      129.58     25.53 o 
  -6  -8   3      272.23      291.05     42.82 o 
  -5  -8   3      570.14      575.10     48.42 o 
  -4  -8   3      941.00      918.87     54.57 o 
  -3  -8   3     1988.08     1880.26     69.15 o 
  -2  -8   3     3711.85     3741.26     95.30 o 
  -1  -8   3     2911.00     2970.65     80.53 o 
   0  -8   3     7159.32     7287.86    141.07 o 
   1  -8   3     9266.69     9035.23    163.52 o 
   2  -8   3     5426.17     5478.23    113.20 o 
   3  -8   3     5013.02     5127.99     78.60 o 
   4  -8   3     3397.08     3398.86     52.78 o 
   5  -8   3     4877.59     4696.91    107.57 o 
   6  -8   3     3505.52     3451.66     70.47 o 
   7  -8   3     2306.36     2216.03     78.75 o 
   8  -8   3     1872.37     1752.44     56.72 o 
   9  -8   3      993.51     1022.44     52.63 o 
  10  -8   3      699.85      743.66     70.13 o 
  -9  -7   3       98.25      127.47     43.99 o 
  -8  -7   3      290.27      314.26     32.20 o 
  -7  -7   3      364.88      383.42     55.74 o 
  -6  -7   3      297.75      290.56     40.23 o 
  -5  -7   3      834.26      805.43     51.06 o 
  -4  -7   3      933.35      920.66     51.74 o 
  -3  -7   3      189.74      206.16     27.87 o 
  -2  -7   3      725.43      775.96     41.40 o 
  -1  -7   3     2065.34     2161.77     63.18 o 
   0  -7   3       49.81       43.99     16.86 o 
   1  -7   3       23.78       24.42     13.60 o 
   2  -7   3       20.77       15.75     12.92 o 
   3  -7   3       22.09       38.74      7.85 o 
   4  -7   3        4.66        7.78      6.74 o 
   5  -7   3      102.37      109.34     18.89 o 
   6  -7   3      832.18      828.68     36.46 o 
   7  -7   3      397.51      390.29     28.48 o 
   8  -7   3      108.52      100.46     25.16 o 
   9  -7   3      207.91      185.61     41.71 o 
  10  -7   3      227.52      183.64     46.88 o 
  -9  -6   3      324.99      300.77     47.68 o 
  -8  -6   3      572.28      573.53     36.31 o 
  -7  -6   3     1218.86     1121.72     45.14 o 
  -6  -6   3     1623.09     1564.10     71.61 o 
  -5  -6   3     1106.83     1141.02     56.41 o 
  -4  -6   3     3544.98     3777.43     97.51 o 
  -3  -6   3     7266.58     7136.64    137.25 o 
  -2  -6   3     9302.75     9088.26    158.23 o 
  -1  -6   3    11124.68    11015.95    179.76 o 
   0  -6   3     5883.22     6153.91    113.57 o 
   1  -6   3    11180.08    11330.88    178.59 o 
   2  -6   3     7196.27     7262.06    144.73 o 
   3  -6   3     6370.17     6526.32     66.94 o 
   4  -6   3     8106.64     8128.62     79.26 o 
   5  -6   3     5234.71     5068.93     81.00 o 
   6  -6   3     3973.80     3807.15     72.90 o 
   7  -6   3     1993.38     2003.66     56.50 o 
   8  -6   3      627.83      585.86     37.33 o 
   9  -6   3      500.01      484.97     56.41 o 
  10  -6   3      315.10      298.13     53.58 o 
  -9  -5   3        2.39      -11.32     30.21 o 
  -8  -5   3        5.56       17.89     29.25 o 
  -7  -5   3        0.26       -1.43     16.37 o 
  -6  -5   3       12.68       11.04     15.31 o 
  -5  -5   3      247.17      276.35     32.54 o 
  -4  -5   3      331.54      310.74     28.98 o 
  -3  -5   3     1510.71     1419.22     50.14 o 
  -2  -5   3     7655.65     7984.46    137.44 o 
  -1  -5   3     2365.10     2344.06     55.68 o 
   1  -5   3     3324.59     3410.34     65.89 o 
   2  -5   3     3030.15     3029.13     36.13 o 
   3  -5   3     6075.51     6099.50     61.01 o 
   4  -5   3     6139.15     6148.80     85.73 o 
   5  -5   3     5714.33     5730.49     87.23 o 
   6  -5   3     4568.99     4232.65     77.42 o 
   7  -5   3     2180.90     2095.25     57.68 o 
   8  -5   3      992.26     1026.66     66.57 o 
   9  -5   3     1167.42     1215.59     75.79 o 
  10  -5   3      760.71      792.69     68.35 o 
 -10  -4   3      348.27      388.32     55.31 o 
  -9  -4   3      520.32      495.30     51.92 o 
  -8  -4   3     1041.35     1126.75     67.30 o 
  -7  -4   3     1630.52     1651.18     48.64 o 
  -6  -4   3     2448.82     2284.35     53.07 o 
  -5  -4   3     3103.53     2834.93     81.95 o 
  -4  -4   3     4874.47     5077.55    108.83 o 
  -3  -4   3    11524.29    11648.08    189.30 o 
  -2  -4   3     3079.31     3004.67     64.23 o 
  -1  -4   3     4768.09     4758.81     82.99 o 
   0  -4   3     7132.12     7207.64     81.34 o 
   1  -4   3      589.38      561.95     14.13 o 
   2  -4   3     4695.78     4845.20     48.73 o 
   3  -4   3     5605.49     5939.79     58.88 o 
   4  -4   3      168.89      177.53     17.20 o 
   5  -4   3      152.23      181.36     25.47 o 
   6  -4   3      530.41      553.85     30.70 o 
   7  -4   3      280.84      281.72     27.64 o 
   8  -4   3        2.38        3.38     26.21 o 
   9  -4   3        3.18       -0.86     31.99 o 
  10  -4   3        1.44       35.81     39.00 o 
 -10  -3   3      125.14      121.50     42.26 o 
  -9  -3   3      203.89      197.67     39.37 o 
  -8  -3   3      543.90      482.26     46.08 o 
  -7  -3   3      948.09      895.71     35.04 o 
  -6  -3   3     1899.25     1921.56     47.07 o 
  -5  -3   3     3281.73     3193.20     57.71 o 
  -4  -3   3     6172.32     6275.75    116.61 o 
  -3  -3   3     8574.81     8508.60    102.07 o 
  -2  -3   3    16047.58    15891.47    179.39 o 
  -1  -3   3    22664.32    22000.71    217.83 o 
   0  -3   3     9983.97    10031.32    104.20 o 
   1  -3   3    22642.24    22304.73    224.27 o 
   2  -3   3    15935.37    16196.78    135.60 o 
   3  -3   3    11539.05    11416.08    101.95 o 
   4  -3   3    11663.40    12290.79    145.99 o 
   5  -3   3     7908.05     8055.01    113.02 o 
   6  -3   3     3402.88     3188.86     67.94 o 
   7  -3   3     3402.38     3259.12    101.63 o 
   8  -3   3     2103.09     2110.34     87.61 o 
   9  -3   3     1230.32     1244.93     75.18 o 
  10  -3   3      619.91      709.15     65.09 o 
 -10  -2   3      114.80      119.90     40.36 o 
  -9  -2   3      228.22      219.51     40.54 o 
  -8  -2   3      154.84      108.46     33.22 o 
  -7  -2   3      334.61      348.55     39.99 o 
  -6  -2   3      393.39      403.47     23.80 o 
  -5  -2   3     1197.86     1180.84     32.65 o 
  -4  -2   3     1024.09     1046.19     28.52 o 
  -3  -2   3       40.39       37.89     14.27 o 
  -2  -2   3      233.58      259.28     13.72 o 
  -1  -2   3      282.12      328.27     13.47 o 
   0  -2   3      964.98      997.93     25.78 o 
   1  -2   3      234.13      296.28     23.40 o 
   2  -2   3      295.20      321.14     10.15 o 
   3  -2   3       75.43       66.43      6.42 o 
   4  -2   3     1623.66     1633.30     39.69 o 
   5  -2   3     1618.17     1708.17     44.79 o 
   6  -2   3     1290.62     1189.81     56.54 o 
   7  -2   3      806.88      754.61     51.31 o 
   8  -2   3      349.44      458.21     47.74 o 
   9  -2   3      451.80      396.38     51.49 o 
  10  -2   3      241.95      271.80     49.83 o 
 -10  -1   3      747.47      752.58     62.44 o 
  -9  -1   3      748.85      878.08     62.32 o 
  -8  -1   3     1382.03     1373.57     66.01 o 
  -7  -1   3     3331.25     3282.92     61.56 o 
  -6  -1   3     7502.52     7320.78    160.75 o 
  -5  -1   3    10240.08    10322.33    179.49 o 
  -4  -1   3     6426.90     6468.73     82.66 o 
  -3  -1   3     9454.04     9573.35    107.31 o 
  -2  -1   3     8017.70     8242.65     89.76 o 
  -1  -1   3    11279.16    12000.79    121.31 o 
   0  -1   3    18386.31    18143.56    370.14 o 
   1  -1   3    26019.63    25787.59    234.06 o 
   2  -1   3     9202.96     9469.35     85.89 o 
   3  -1   3     4699.45     4729.59     68.51 o 
   4  -1   3     4776.49     4786.74     75.39 o 
   5  -1   3     2477.99     2686.61     78.81 o 
   6  -1   3      442.65      497.03     41.03 o 
   7  -1   3      833.58      838.90     56.17 o 
   8  -1   3      639.26      705.46     56.91 o 
   9  -1   3      260.35      370.23     49.09 o 
  10  -1   3      104.13      124.70     44.36 o 
 -11   0   3        0.64      -32.24     32.24 o 
 -10   0   3       60.00        1.11     34.21 o 
  -9   0   3       37.95       67.30     33.41 o 
  -8   0   3       76.66       82.38     28.30 o 
  -7   0   3      972.20      950.56     53.03 o 
  -6   0   3     1367.69     1407.76     50.66 o 
  -5   0   3     1155.04     1198.04     30.89 o 
  -4   0   3     3680.71     3769.72     73.55 o 
  -3   0   3     5188.67     5323.11     65.46 o 
  -2   0   3    11866.86    12025.93    142.11 o 
  -1   0   3    14316.08    14914.15    205.11 o 
   0   0   3    14419.65    14974.25    175.64 o 
   1   0   3    16546.63    17052.44    141.72 o 
   2   0   3    10616.54    10511.32     95.50 o 
   3   0   3     6729.37     6589.46    111.48 o 
   4   0   3     4967.67     4758.93    105.88 o 
   5   0   3     5324.57     5097.79    118.67 o 
   6   0   3     3604.28     3506.12    101.20 o 
   7   0   3     3000.94     2780.92     94.56 o 
   8   0   3      977.45      928.78     62.44 o 
   9   0   3      657.73      669.84     58.32 o 
  10   0   3      437.24      483.37     56.60 o 
 -11   1   3      400.24      409.30     53.09 o 
 -10   1   3      792.69      632.92     56.11 o 
  -9   1   3     1202.80     1056.06     64.78 o 
  -8   1   3     1115.38     1047.64     61.34 o 
  -7   1   3     2333.40     2371.07     81.88 o 
  -6   1   3     2338.48     2354.31     46.71 o 
  -5   1   3     4544.55     4578.92     65.34 o 
  -4   1   3     4379.60     4371.97     59.80 o 
  -3   1   3     2243.04     2156.96     34.55 o 
  -2   1   3     2725.37     2855.60     39.66 o 
  -1   1   3     4469.26     4718.04     57.25 o 
   0   1   3     1836.70     1991.86     28.82 o 
   1   1   3      134.07      127.85      9.59 o 
   2   1   3       72.70       56.35     12.86 o 
   3   1   3      665.08      753.75     36.85 o 
   4   1   3       14.65       19.81     16.49 o 
   5   1   3       46.18       48.48     23.69 o 
   6   1   3       35.97       44.17     25.90 o 
   7   1   3      249.82      233.84     38.70 o 
   8   1   3       67.37       57.58     32.79 o 
   9   1   3       23.25       29.22     33.84 o 
  10   1   3       20.00       14.64     39.56 o 
 -11   2   3      308.01      313.39     49.16 o 
 -10   2   3      618.95      546.55     53.77 o 
  -9   2   3     1527.51     1480.06     74.26 o 
  -8   2   3     1969.20     1932.06     78.68 o 
  -7   2   3     2780.37     2722.97     85.64 o 
  -6   2   3     5294.92     5175.99     74.92 o 
  -5   2   3     4713.97     4674.12     66.57 o 
  -4   2   3    10856.93    10482.56    160.69 o 
  -3   2   3    31340.41    33124.03    326.47 o 
  -2   2   3    21376.40    22036.31    222.05 o 
  -1   2   3    18979.55    19379.19    196.92 o 
   0   2   3    10277.73    10625.36    166.23 o 
   1   2   3     6640.85     6631.24     83.20 o 
   2   2   3    11360.30    11401.87    187.76 o 
   3   2   3    10699.61    10650.64    184.87 o 
   4   2   3     4854.75     4782.80    112.77 o 
   5   2   3     4995.61     4764.41    120.27 o 
   6   2   3     2050.20     1917.97     80.04 o 
   7   2   3      780.08      911.92     63.61 o 
   8   2   3      717.08      760.15     62.94 o 
   9   2   3      336.93      320.03     49.46 o 
 -11   3   3      124.61       45.65     40.91 o 
 -10   3   3       94.30      105.38     39.87 o 
  -9   3   3      166.14      136.95     39.07 o 
  -8   3   3       79.53       59.43     29.22 o 
  -7   3   3       24.76       22.70     22.95 o 
  -6   3   3       31.01       54.32     20.92 o 
  -5   3   3        4.37        8.55      9.11 o 
  -4   3   3       14.24       14.84      8.16 o 
  -3   3   3     1752.37     1902.20     34.77 o 
  -2   3   3     6318.04     6799.12     82.47 o 
  -1   3   3      456.82      439.32     17.05 o 
   0   3   3      886.25      882.96     51.86 o 
   1   3   3     1822.93     1918.52     56.29 o 
   2   3   3     3651.07     3740.89     88.10 o 
   3   3   3     3117.68     3094.31     83.67 o 
   4   3   3     2885.39     2839.67     85.45 o 
   5   3   3     1929.79     1870.60     74.38 o 
   6   3   3      472.83      451.81     45.40 o 
   7   3   3      747.51      779.53     61.77 o 
   8   3   3      443.08      483.49     53.03 o 
   9   3   3      207.97      233.22     47.43 o 
 -11   4   3      703.90      758.37     66.81 o 
 -10   4   3     1173.71     1233.67     76.10 o 
  -9   4   3     1523.10     1519.07     76.90 o 
  -8   4   3     2141.58     2124.19     83.48 o 
  -7   4   3     4765.87     4803.41    119.35 o 
  -6   4   3     5625.25     5142.45    114.74 o 
  -5   4   3     6642.49     6513.90    126.46 o 
  -4   4   3     8913.63     8642.83    103.81 o 
  -3   4   3    12373.70    12604.34    140.36 o 
  -2   4   3     7875.54     8099.05     93.16 o 
  -1   4   3     3889.19     3748.83     41.07 o 
   1   4   3     7160.37     7408.13    142.05 o 
   2   4   3     3336.80     3392.99     89.82 o 
   3   4   3     1698.84     1596.83     62.44 o 
   4   4   3      683.53      732.65     48.48 o 
   5   4   3      270.03      304.83     38.51 o 
   6   4   3      156.31      102.99     34.76 o 
   7   4   3       56.92       97.82     38.63 o 
   8   4   3       28.38       50.08     39.68 o 
   9   4   3       10.19        4.55     39.00 o 
 -11   5   3      119.05       98.13     43.13 o 
 -10   5   3      149.40      148.70     42.02 o 
  -9   5   3      347.09      344.02     43.86 o 
  -8   5   3      458.94      412.80     41.59 o 
  -7   5   3     1253.26     1168.77     59.24 o 
  -6   5   3     2458.16     2479.34     77.27 o 
  -5   5   3     3215.56     3186.16     53.55 o 
  -4   5   3     5767.90     5632.13     89.42 o 
  -3   5   3     4935.23     5030.34     55.45 o 
  -2   5   3     7085.17     7157.46    119.01 o 
  -1   5   3     9973.54     9949.62    172.69 o 
   0   5   3     8135.05     8814.62    162.66 o 
   1   5   3     6974.70     6923.91    141.93 o 
   2   5   3     5484.38     5468.82    126.55 o 
   3   5   3     6410.84     6489.38    145.74 o 
   4   5   3     2424.63     2437.63     86.01 o 
   5   5   3     1803.36     1631.59     75.92 o 
   6   5   3     1380.02     1373.39     74.26 o 
   7   5   3      630.55      644.31     61.52 o 
   8   5   3      420.45      472.91     59.18 o 
 -11   6   3      472.45      508.84     64.90 o 
 -10   6   3      346.89      341.19     49.22 o 
  -9   6   3      441.49      476.42     50.69 o 
  -8   6   3      679.02      714.13     52.17 o 
  -7   6   3     1046.08     1023.83     55.31 o 
  -6   6   3     2202.58     2206.38     73.89 o 
  -5   6   3     1615.82     1651.52     61.95 o 
  -4   6   3      641.36      642.60     24.64 o 
  -3   6   3     1248.72     1342.59     29.84 o 
  -2   6   3      243.40      258.90     13.40 o 
  -1   6   3       24.07       68.10     18.70 o 
   0   6   3        9.31       22.58     17.59 o 
   1   6   3      108.43      148.88     25.90 o 
   2   6   3       42.97       76.22     26.88 o 
   3   6   3       85.51       82.93     28.79 o 
   4   6   3      229.52      228.61     36.11 o 
   5   6   3      146.93      173.37     37.77 o 
   6   6   3      111.38      113.26     37.04 o 
   7   6   3      134.87      157.06     46.20 o 
   8   6   3       86.58       88.47     44.66 o 
 -10   7   3      819.51      829.30     67.67 o 
  -9   7   3     1158.89     1171.23     69.76 o 
  -8   7   3     1711.91     1683.51     77.27 o 
  -7   7   3     2069.01     2060.64     78.38 o 
  -6   7   3     5069.35     5070.23    123.29 o 
  -5   7   3     5974.17     5893.08     87.62 o 
  -4   7   3     4382.64     4287.61     67.98 o 
  -3   7   3     5184.60     5255.39     72.31 o 
  -2   7   3     3698.87     3581.68     76.32 o 
  -1   7   3     6516.14     6320.70    135.71 o 
   0   7   3     7167.87     7091.12    149.68 o 
   1   7   3     4795.03     4450.90    114.00 o 
   2   7   3     2216.16     2423.05     88.71 o 
   3   7   3     1769.93     1856.94     82.62 o 
   4   7   3     1152.14     1226.91     69.03 o 
   5   7   3      526.53      483.74     53.77 o 
   6   7   3      486.75      520.90     57.34 o 
   7   7   3      216.54      216.18     49.52 o 
 -10   8   3        2.22      -22.02     33.10 o 
  -9   8   3       35.66       39.13     33.04 o 
  -8   8   3        2.79      -12.49     28.18 o 
  -7   8   3       47.60       74.93     29.47 o 
  -6   8   3      412.32      412.13     41.28 o 
  -5   8   3      213.99      217.97     31.01 o 
  -4   8   3      494.80      491.12     39.87 o 
  -3   8   3      856.27      896.73     49.34 o 
  -2   8   3      490.17      473.83     38.27 o 
  -1   8   3     1260.46     1292.80     60.97 o 
   0   8   3     1887.08     1975.37     74.69 o 
   1   8   3     1066.28     1078.40     57.71 o 
   2   8   3      644.52      709.15     53.09 o 
   3   8   3      886.19     1016.38     68.60 o 
   4   8   3      822.95      896.17     67.73 o 
   5   8   3      615.76      702.07     63.80 o 
   6   8   3      328.72      328.03     55.74 o 
 -10   9   3      868.05      983.04     78.38 o 
  -9   9   3     1046.80      991.10     69.52 o 
  -8   9   3     1096.14     1067.69     70.13 o 
  -7   9   3     1201.12     1165.63     65.40 o 
  -6   9   3      984.48     1009.92     58.44 o 
  -5   9   3     1988.21     1933.59     76.78 o 
  -4   9   3     1614.69     1566.75     67.30 o 
  -3   9   3     1346.77     1351.49     62.38 o 
  -2   9   3     1014.52      963.23     55.00 o 
  -1   9   3      590.31      499.67     42.39 o 
   0   9   3      686.75      648.30     48.23 o 
   1   9   3      476.10      391.95     41.59 o 
   2   9   3      224.11      211.20     40.11 o 
   3   9   3      141.47      120.83     37.90 o 
   4   9   3      108.15      124.21     43.80 o 
   5   9   3       37.09       28.67     38.51 o 
  -9  10   3      460.49      498.44     60.29 o 
  -8  10   3      906.82      969.93     66.93 o 
  -7  10   3      714.92      684.73     55.68 o 
  -6  10   3     1134.62     1126.20     67.06 o 
  -5  10   3     2597.60     2644.04     92.47 o 
  -4  10   3     2736.81     2677.99     92.65 o 
  -3  10   3     2332.01     2325.97     86.62 o 
  -2  10   3     2289.90     2316.99     88.34 o 
  -1  10   3     1648.35     1618.85     72.84 o 
   0  10   3      943.54      883.99     59.37 o 
   1  10   3     1060.05     1042.10     63.43 o 
   2  10   3      864.14      914.38     65.95 o 
   3  10   3      709.77      839.39     65.77 o 
   4  10   3      513.86      523.42     58.32 o 
   5  10   3      263.62      180.81     49.83 o 
  -9  11   3      130.83      135.41     46.69 o 
  -8  11   3      124.25      137.19     42.02 o 
  -7  11   3      165.26      230.64     43.06 o 
  -6  11   3       47.99      119.66     36.79 o 
  -5  11   3       15.78       13.10     30.27 o 
  -4  11   3       17.88       44.48     30.21 o 
  -3  11   3       25.68        3.45     28.11 o 
  -1  11   3       69.99       49.22     31.50 o 
   0  11   3       99.56       81.21     33.71 o 
   1  11   3       63.61       48.91     32.30 o 
   2  11   3      125.37      136.58     40.30 o 
   3  11   3      132.84      150.42     45.03 o 
   4  11   3       68.84       55.98     40.30 o 
  -8  12   3      781.37      875.50     71.55 o 
  -7  12   3      962.64     1036.50     71.67 o 
  -6  12   3      862.12      973.75     69.03 o 
  -5  12   3     1312.66     1391.04     76.16 o 
  -4  12   3     1324.69     1396.89     78.07 o 
  -3  12   3      971.75      934.68     67.61 o 
  -2  12   3      742.69      692.42     57.03 o 
  -1  12   3      820.49      797.06     62.32 o 
   0  12   3      565.06      540.95     53.71 o 
   1  12   3      355.51      368.63     51.62 o 
   2  12   3      336.88      458.45     55.25 o 
  -6  13   3      253.48      235.69     49.65 o 
  -5  13   3      289.15      251.74     48.36 o 
  -4  13   3      317.15      339.66     49.22 o 
  -2  13   3      294.56      287.24     46.45 o 
  -1  13   3      273.49      259.06     44.48 o 
   0  13   3      399.98      350.42     48.72 o 
   1  13   3      269.63      301.94     51.00 o 
  -4  14   3       80.78       98.99     40.54 o 
  -3  14   3       34.51       58.14     40.05 o 
  -2  14   3       18.05       42.26     38.02 o 
  -3 -14   4       94.43      123.35     39.56 o 
  -2 -14   4      105.71      102.86     37.96 o 
  -1 -14   4      122.33      188.38     39.62 o 
   0 -14   4      131.48      122.12     36.17 o 
   1 -14   4       93.76      146.67     37.16 o 
   2 -14   4       50.30       28.24     31.81 o 
   3 -14   4        7.78       12.00     31.44 o 
   4 -14   4        7.76       10.95     32.42 o 
  -5 -13   4      151.65      244.36     49.16 o 
  -4 -13   4      231.23      277.03     46.94 o 
  -3 -13   4      400.33      364.69     47.31 o 
  -2 -13   4      653.63      662.70     55.18 o 
  -1 -13   4     1103.15      993.07     62.75 o 
   0 -13   4     1332.84     1354.32     68.47 o 
   1 -13   4      892.31      891.13     59.12 o 
   2 -13   4     1444.39     1590.60     53.44 o 
   3 -13   4     1524.13     1578.16     53.73 o 
   4 -13   4      972.10      970.81     44.97 o 
   5 -13   4     1379.25     1459.12     55.21 o 
   6 -13   4     1481.54     1503.87     79.30 o 
   7 -13   4      602.11      639.14     59.68 o 
  -6 -12   4        0.12      -15.69     37.59 o 
  -5 -12   4        0.63       -1.91     34.94 o 
  -4 -12   4        5.88      -10.27     28.55 o 
  -3 -12   4       24.94       46.51     31.19 o 
  -2 -12   4       77.59       50.08     29.78 o 
  -1 -12   4      237.53      239.62     35.99 o 
   0 -12   4      316.00      272.54     35.93 o 
   1 -12   4      196.16      145.13     31.25 o 
   2 -12   4      109.28      145.74     32.54 o 
   3 -12   4      356.15      380.14     29.31 o 
   4 -12   4     1182.61     1230.25     46.76 o 
   5 -12   4      927.66      966.77     61.58 o 
   6 -12   4      604.63      580.85     36.95 o 
   7 -12   4      473.99      537.06     53.22 o 
   8 -12   4      482.37      557.65     62.63 o 
   9 -12   4      374.77      433.10     73.15 o 
  -6 -11   4      327.64      317.59     33.74 o 
  -5 -11   4      610.47      743.11     61.83 o 
  -4 -11   4      916.79      897.46     62.07 o 
  -3 -11   4     1034.42     1052.43     62.07 o 
  -2 -11   4      972.09      887.99     53.03 o 
  -1 -11   4      616.31      750.31     50.02 o 
   0 -11   4      870.52      897.46     52.35 o 
   1 -11   4      977.93      956.83     54.14 o 
   2 -11   4     1003.53     1077.17     57.58 o 
   3 -11   4     1127.88     1098.30     31.64 o 
   4 -11   4      288.90      331.10     34.67 o 
   5 -11   4      156.48      142.88     22.82 o 
   6 -11   4      297.80      336.05     30.11 o 
   7 -11   4      262.46      279.20     30.66 o 
   8 -11   4       93.76       81.64     27.17 o 
   9 -11   4       41.82       48.42     38.30 o 
  -7 -10   4       43.22       50.05     26.46 o 
  -6 -10   4      178.77      202.75     44.05 o 
  -5 -10   4      467.58      587.77     53.89 o 
  -4 -10   4      747.51      772.15     56.72 o 
  -3 -10   4     1460.20     1562.99     68.60 o 
  -2 -10   4     1351.49     1366.99     61.40 o 
  -1 -10   4     1938.53     1978.81     70.26 o 
   0 -10   4     5972.67     5819.61    127.84 o 
   2 -10   4     3572.45     3522.74     95.11 o 
   3 -10   4     3914.01     3858.09     55.96 o 
   4 -10   4     4381.22     4293.86     78.44 o 
   5 -10   4     2370.44     2348.79     57.92 o 
   6 -10   4     1592.93     1643.98     57.12 o 
   7 -10   4     1580.71     1649.28     53.78 o 
   8 -10   4     1022.15     1070.18     48.96 o 
   9 -10   4      788.74      775.79     88.28 o 
  10 -10   4      605.02      772.33     71.79 o 
  -8  -9   4       96.66      104.24     28.95 o 
  -7  -9   4      104.60       67.03     24.72 o 
  -6  -9   4      296.35      262.47     72.47 o 
  -5  -9   4      527.20      548.33     49.95 o 
  -4  -9   4      462.55      523.54     44.66 o 
  -3  -9   4      658.04      608.38     45.40 o 
  -2  -9   4      755.11      746.06     45.53 o 
  -1  -9   4       46.25       32.73     20.12 o 
   0  -9   4        3.73       29.65     18.58 o 
   1  -9   4      193.09      215.38     26.02 o 
   2  -9   4       91.18      114.80     22.89 o 
   3  -9   4       63.29       69.67     11.10 o 
   4  -9   4      144.12      140.89     18.17 o 
   5  -9   4     1257.03     1235.72     41.32 o 
   6  -9   4      778.19      773.09     74.75 o 
   7  -9   4      339.27      294.84     38.76 o 
   8  -9   4      382.90      408.66     34.97 o 
   9  -9   4      240.90      229.73     33.60 o 
  10  -9   4      217.21      361.80     57.64 o 
  -8  -8   4      239.15      239.19     51.95 o 
  -7  -8   4      479.76      514.18     46.85 o 
  -6  -8   4      712.72      685.18     37.32 o 
  -5  -8   4     1723.91     1632.51     72.23 o 
  -4  -8   4     2606.11     2544.99     82.62 o 
  -3  -8   4     1787.70     1744.91     62.57 o 
  -2  -8   4     3756.56     3716.65     91.85 o 
  -1  -8   4     4540.66     4677.48    102.92 o 
   0  -8   4     7042.02     7207.82    135.04 o 
   1  -8   4    10942.46    10619.82    180.75 o 
   2  -8   4     8361.94     8202.37    103.32 o 
   3  -8   4     6085.01     6180.32     69.43 o 
   4  -8   4     4552.51     4558.07    120.80 o 
   5  -8   4     3567.53     3566.96    175.98 o 
   6  -8   4     1925.46     1958.49     53.67 o 
   7  -8   4     1156.67     1235.71     45.41 o 
   8  -8   4      736.97      720.00     49.59 o 
   9  -8   4      429.05      338.28     35.64 o 
  10  -8   4      223.30      168.94     47.12 o 
  -9  -7   4        0.02       34.02     35.44 o 
  -8  -7   4        1.55       -7.48     20.75 o 
  -7  -7   4        7.19       12.32     20.19 o 
  -6  -7   4       51.40       70.52     20.56 o 
  -5  -7   4      160.32      119.84     28.11 o 
  -4  -7   4      358.72      307.85     32.79 o 
  -3  -7   4      696.39      719.79     41.16 o 
  -2  -7   4     1170.71     1115.68     45.53 o 
  -1  -7   4      826.31      835.27     37.65 o 
   0  -7   4     3377.00     3434.08     77.58 o 
   1  -7   4     3306.02     3329.19     75.24 o 
   2  -7   4     2656.55     2677.71     44.35 o 
   3  -7   4     4166.61     4243.38     50.91 o 
   4  -7   4     3507.77     3456.02     43.68 o 
   5  -7   4     3746.94     3697.62     67.93 o 
   6  -7   4     4756.45     4466.42    182.13 o 
   7  -7   4     2196.37     2086.39     57.60 o 
   8  -7   4     1851.76     1825.31     77.64 o 
   9  -7   4      993.59      968.15     69.83 o 
  10  -7   4      596.98      571.28     64.17 o 
  -9  -6   4      323.04      346.24     50.26 o 
  -8  -6   4      793.71      813.54     47.68 o 
  -7  -6   4      945.58      938.84     42.19 o 
  -6  -6   4     1076.86     1095.94     48.02 o 
  -5  -6   4     1563.61     1483.62     43.42 o 
  -4  -6   4     3357.53     3338.97     87.11 o 
  -3  -6   4     2436.71     2447.72     68.10 o 
  -2  -6   4     3255.58     3155.58     73.27 o 
  -1  -6   4     7376.17     7792.88    132.76 o 
   0  -6   4     1131.31     1179.78     39.00 o 
   1  -6   4     1339.70     1331.84     28.36 o 
   2  -6   4     3494.65     3609.57     43.32 o 
   3  -6   4     1218.35     1234.59     42.08 o 
   4  -6   4      182.47      178.20     12.09 o 
   5  -6   4      428.29      411.04     24.22 o 
   6  -6   4      122.55      112.90     34.21 o 
   7  -6   4        4.18       -6.60     17.24 o 
   8  -6   4       15.05       21.39     22.55 o 
   9  -6   4        3.93        1.72     34.57 o 
  10  -6   4       49.77       53.28     38.70 o 
  -9  -5   4      188.22      109.94     37.16 o 
  -8  -5   4      423.19      503.90     72.81 o 
  -7  -5   4      736.98      687.51     34.80 o 
  -6  -5   4      873.04      866.15     35.39 o 
  -5  -5   4     1117.23     1119.12     58.14 o 
  -4  -5   4     4931.12     4956.07     77.04 o 
  -3  -5   4    10884.81    10744.16    178.35 o 
  -2  -5   4    11302.71    11533.65    179.76 o 
  -1  -5   4    10477.32    10256.46    115.33 o 
   0  -5   4    10776.11    11268.54    339.04 o 
   1  -5   4    12873.26    12847.80    221.63 o 
   2  -5   4    13903.09    13611.98    119.01 o 
   3  -5   4    13860.94    14114.04    124.52 o 
   4  -5   4    11884.44    12153.88    111.51 o 
   5  -5   4     4418.85     4346.15     74.04 o 
   6  -5   4     3912.20     3761.26     84.44 o 
   7  -5   4     3713.91     3577.76    103.26 o 
   8  -5   4     1360.40     1271.32     51.48 o 
   9  -5   4      896.78     1030.90     72.16 o 
  10  -5   4      524.63      585.68     59.43 o 
 -10  -4   4      122.78      172.01     43.50 o 
  -9  -4   4       75.47      129.50     37.96 o 
  -8  -4   4       89.76       54.45     31.01 o 
  -7  -4   4      298.25      284.05     38.82 o 
  -6  -4   4      282.78      266.92     21.66 o 
  -5  -4   4      225.88      208.96     18.45 o 
  -4  -4   4      201.55      200.68     16.31 o 
  -3  -4   4      454.70      506.70     35.22 o 
  -2  -4   4       17.76       39.18      7.87 o 
  -1  -4   4      108.24      126.35     11.20 o 
   0  -4   4       55.31       56.91     10.77 o 
   1  -4   4      196.34      161.32     14.24 o 
   2  -4   4      529.18      522.98     12.96 o 
   3  -4   4     1945.20     1939.72     27.77 o 
   4  -4   4     2300.73     2382.58     31.70 o 
   5  -4   4     2457.10     2480.68     68.53 o 
   6  -4   4     2836.48     2683.45    123.69 o 
   7  -4   4      661.91      616.77     56.01 o 
   8  -4   4      656.82      748.95     56.35 o 
   9  -4   4      589.73      567.10     57.15 o 
  10  -4   4      398.22      344.02     53.28 o 
 -10  -3   4      400.22      453.59     53.77 o 
  -9  -3   4      575.17      569.07     53.03 o 
  -8  -3   4     1151.99     1020.20     59.18 o 
  -7  -3   4     1882.08     1819.35     47.62 o 
  -6  -3   4     3545.05     3453.26     63.98 o 
  -5  -3   4     4396.63     4198.90     68.05 o 
  -4  -3   4     7350.75     7301.46     94.81 o 
  -3  -3   4    11978.34    12047.45    135.20 o 
  -2  -3   4     7673.64     7727.57    152.39 o 
  -1  -3   4     3071.98     3010.08     39.52 o 
   0  -3   4    10346.36    10760.11    157.55 o 
   1  -3   4    14482.02    14396.46    144.29 o 
   2  -3   4    17438.49    17753.17    149.25 o 
   3  -3   4    17559.18    18463.44    176.33 o 
   4  -3   4     4808.32     4875.73     61.56 o 
   5  -3   4      876.40      852.44     33.12 o 
   6  -3   4      573.63      542.45     31.06 o 
   7  -3   4     1213.18     1098.21     62.51 o 
   8  -3   4      550.71      651.13     55.00 o 
   9  -3   4      214.79      243.87     46.69 o 
  10  -3   4       58.88       80.28     39.74 o 
 -10  -2   4       45.08       68.41     38.20 o 
  -9  -2   4       33.13        0.06     27.68 o 
  -8  -2   4      354.14      311.48     38.02 o 
  -7  -2   4      451.56      526.25     28.11 o 
  -6  -2   4      715.22      674.17     28.79 o 
  -5  -2   4     3091.18     3227.33     56.24 o 
  -4  -2   4     6697.77     6689.23     86.87 o 
  -3  -2   4     2960.13     2909.91     45.34 o 
  -2  -2   4     3131.24     3154.51     43.45 o 
  -1  -2   4     7044.88     7412.38     79.59 o 
   0  -2   4    10098.80    10238.82    155.22 o 
   1  -2   4    15215.80    15159.40    126.98 o 
   2  -2   4    16304.77    17178.24    146.35 o 
   3  -2   4     8053.73     7932.57     97.39 o 
   4  -2   4     7565.24     7647.90    112.46 o 
   5  -2   4     3332.22     3241.56    100.83 o 
   6  -2   4     3763.15     3738.24    102.92 o 
   7  -2   4     3142.62     3123.53    100.46 o 
   8  -2   4     1580.97     1408.88     74.38 o 
   9  -2   4     1317.42     1229.18     73.64 o 
  10  -2   4      447.75      464.73     58.88 o 
 -11  -1   4      289.29      294.50     49.52 o 
 -10  -1   4      380.35      405.54     48.79 o 
  -9  -1   4      626.43      655.63     53.95 o 
  -8  -1   4     1156.29     1167.54     63.43 o 
  -7  -1   4     1527.76     1458.61     44.45 o 
  -6  -1   4     2443.28     2493.58     50.89 o 
  -5  -1   4     3979.34     4106.25     64.53 o 
  -4  -1   4     2384.16     2298.06     41.49 o 
  -3  -1   4      929.32      918.23     22.21 o 
  -2  -1   4     1723.53     1718.77     40.05 o 
  -1  -1   4     5337.89     5451.94     60.60 o 
   0  -1   4       31.67       55.77     15.81 o 
   1  -1   4      133.63      129.44     13.46 o 
   2  -1   4      477.24      494.94     14.15 o 
   3  -1   4      344.90      340.47     16.43 o 
   4  -1   4       12.15       32.42     12.57 o 
   5  -1   4        1.42        3.63     18.21 o 
   6  -1   4      432.07      470.26     41.59 o 
   7  -1   4      248.45      280.72     37.77 o 
   8  -1   4       62.30      142.73     36.30 o 
   9  -1   4       63.67       75.85     36.73 o 
  10  -1   4      104.84      167.34     47.43 o 
 -11   0   4      212.90      272.54     48.66 o 
 -10   0   4      595.63      670.70     58.94 o 
  -9   0   4      924.02      936.28     60.35 o 
  -8   0   4     1865.25     1903.57     76.53 o 
  -7   0   4     3699.13     3625.04    100.52 o 
  -6   0   4     4732.30     4969.10    101.97 o 
  -5   0   4     7413.80     7276.75    159.37 o 
  -4   0   4    14198.88    14768.98    159.78 o 
  -3   0   4    12170.01    12242.32    131.29 o 
  -2   0   4    11770.70    11614.15    122.24 o 
  -1   0   4    21523.45    22508.78    222.56 o 
   0   0   4    29727.81    28811.93    777.52 o 
   1   0   4    12068.95    12468.69    116.95 o 
   2   0   4    16055.17    16505.91    164.58 o 
   3   0   4     8180.04     8186.37    152.76 o 
   4   0   4     6973.00     6921.69    139.47 o 
   5   0   4     5598.32     5435.35    126.79 o 
   6   0   4     1297.89     1226.29     60.60 o 
   7   0   4     1535.22     1546.38     73.03 o 
   8   0   4      968.10      925.39     63.12 o 
   9   0   4      411.06      414.83     51.12 o 
  10   0   4      235.30      250.08     51.98 o 
 -11   1   4       78.95       44.05     37.28 o 
 -10   1   4       54.60       46.20     34.21 o 
  -9   1   4      102.50      108.34     35.44 o 
  -8   1   4       94.95       75.67     29.41 o 
  -7   1   4       26.41       16.06     24.18 o 
  -6   1   4       57.56       67.97     13.48 o 
  -5   1   4        5.07        6.33      9.33 o 
  -4   1   4      483.33      474.97     20.52 o 
  -3   1   4     3476.13     3738.28     52.28 o 
  -2   1   4     4437.45     4552.85     58.49 o 
  -1   1   4      957.16      979.53     27.56 o 
   0   1   4      366.01      396.18     32.85 o 
   1   1   4     3574.22     3512.90     42.57 o 
   2   1   4     8137.67     8636.95     85.68 o 
   3   1   4     4236.42     4110.32     93.51 o 
   4   1   4     3648.67     3648.79     94.13 o 
   5   1   4     1692.59     1725.10     70.07 o 
   6   1   4     1647.32     1571.98     71.12 o 
   7   1   4     1356.68     1367.79     70.50 o 
   8   1   4      532.15      471.13     51.19 o 
   9   1   4      421.29      369.80     52.05 o 
 -11   2   4      519.89      593.55     60.97 o 
 -10   2   4      990.05      946.31     65.89 o 
  -9   2   4     1683.81     1674.78     80.41 o 
  -8   2   4     2846.61     2665.63     90.74 o 
  -7   2   4     4362.36     4393.38    111.91 o 
  -6   2   4     4150.68     3836.12    126.76 o 
  -5   2   4     5962.17     5983.46     81.83 o 
  -4   2   4    11675.15    11706.97    133.03 o 
  -3   2   4     7120.90     7097.71     86.87 o 
  -2   2   4    10868.69    11073.96    211.11 o 
  -1   2   4    11200.92    11705.98    243.99 o 
   0   2   4     7159.47     7058.33    125.07 o 
   1   2   4     5560.39     5624.34     76.25 o 
   2   2   4      604.31      597.92     33.90 o 
   3   2   4     2358.48     2278.23     69.70 o 
   4   2   4     1381.79     1492.80     62.94 o 
   5   2   4      721.25      767.35     50.63 o 
   6   2   4      195.74      240.73     36.91 o 
   7   2   4       15.36       13.84     30.27 o 
   8   2   4       10.50       59.37     36.91 o 
   9   2   4        9.73       56.78     40.67 o 
 -11   3   4       82.64      121.50     42.57 o 
 -10   3   4      178.00      215.94     45.53 o 
  -9   3   4      350.18      350.18     44.85 o 
  -8   3   4      678.65      736.09     51.62 o 
  -7   3   4     1367.45     1480.43     64.10 o 
  -6   3   4     2295.33     2229.82     70.01 o 
  -5   3   4     3907.91     3871.24     61.90 o 
  -4   3   4     5659.02     5734.34     78.53 o 
  -3   3   4    11236.52    11377.37    129.68 o 
  -2   3   4    19453.81    20192.90    277.70 o 
  -1   3   4    12340.74    12460.21    140.03 o 
   1   3   4     3190.34     3138.15     54.33 o 
   2   3   4    13819.52    13908.04    231.50 o 
   3   3   4     9957.42     9970.35    185.55 o 
   4   3   4     4439.38     4346.62    111.97 o 
   5   3   4     3747.73     3498.43    105.57 o 
   6   3   4     1494.63     1556.60     75.18 o 
   7   3   4      807.72      813.92     62.63 o 
   8   3   4      615.10      801.06     67.18 o 
   9   3   4      327.62      462.88     58.69 o 
 -11   4   4      306.80      375.52     56.17 o 
 -10   4   4      313.49      314.00     49.09 o 
  -9   4   4      696.45      692.66     57.58 o 
  -8   4   4      657.11      773.68     54.63 o 
  -7   4   4      515.07      497.21     40.79 o 
  -6   4   4     1912.46     1921.54     65.77 o 
  -5   4   4     1528.46     1630.06     37.57 o 
  -4   4   4      884.71      846.65     47.03 o 
  -3   4   4      901.49      921.54     26.58 o 
  -2   4   4      293.78      362.39     21.16 o 
  -1   4   4      339.91      353.94     18.60 o 
   0   4   4      209.91      256.22     20.15 o 
   1   4   4      103.26      108.71     20.86 o 
   2   4   4      132.65      192.44     27.38 o 
   3   4   4      635.10      688.60     45.83 o 
   4   4   4      363.87      390.90     39.62 o 
   5   4   4      222.91      273.40     38.70 o 
   6   4   4      225.80      276.41     42.39 o 
   7   4   4      178.30      193.17     42.88 o 
   8   4   4      155.86      166.47     47.62 o 
 -11   5   4      648.33      682.20     67.18 o 
 -10   5   4      837.61      774.91     64.60 o 
  -9   5   4     1130.66     1031.21     64.78 o 
  -8   5   4     1394.90     1297.04     64.78 o 
  -7   5   4     4123.81     3984.88    106.43 o 
  -6   5   4     7836.77     7738.93    155.52 o 
  -5   5   4     6456.78     6319.25     88.05 o 
  -4   5   4     7670.61     7534.22     98.94 o 
  -3   5   4     5425.92     5390.43    131.35 o 
  -2   5   4     5820.48     5658.39     81.33 o 
  -1   5   4     8581.62     8410.31    154.54 o 
   0   5   4     7917.23     8367.12    159.89 o 
   1   5   4     6645.83     6601.85    138.85 o 
   2   5   4     4848.11     4838.72    119.29 o 
   3   5   4     3624.69     3725.51    107.42 o 
   4   5   4     1122.29     1091.87     61.15 o 
   5   5   4      795.85      817.86     58.81 o 
   6   5   4      584.00      648.37     57.71 o 
   7   5   4      269.90      309.70     51.98 o 
   8   5   4      176.16      177.55     49.22 o 
 -10   6   4        0.07        7.63     34.94 o 
  -9   6   4        0.89        0.06     27.93 o 
  -8   6   4        3.84       14.33     27.99 o 
  -7   6   4      231.19      301.70     35.56 o 
  -6   6   4      984.39     1002.97     51.80 o 
  -5   6   4      381.76      362.77     22.09 o 
  -4   6   4     1144.42     1102.46     50.72 o 
  -3   6   4     1034.30     1031.76     46.08 o 
  -2   6   4      995.81      944.03     45.09 o 
  -1   6   4     3259.01     3094.86     84.65 o 
   0   6   4     2882.27     2766.95     81.39 o 
   1   6   4     2440.22     2369.22     78.32 o 
   3   6   4     1587.83     1650.35     74.26 o 
   4   6   4     1059.79     1144.16     67.67 o 
   5   6   4      878.71      812.63     62.20 o 
   6   6   4      737.08      772.70     66.07 o 
   7   6   4      443.02      428.74     59.18 o 
 -10   7   4      732.93      864.80     70.56 o 
  -9   7   4      820.60      859.81     61.58 o 
  -8   7   4     1497.84     1490.77     74.38 o 
  -7   7   4     1619.91     1544.91     69.21 o 
  -6   7   4     3022.63     3042.32     93.45 o 
  -5   7   4     2971.91     3011.62     89.27 o 
  -4   7   4     1687.10     1479.39     59.37 o 
  -3   7   4     1943.83     1929.17     67.18 o 
  -2   7   4     1201.30     1076.67     52.54 o 
  -1   7   4     1499.44     1461.42     60.66 o 
   0   7   4      959.53     1025.61     52.48 o 
   2   7   4      425.28      356.33     40.54 o 
   3   7   4      163.40      112.28     33.71 o 
   4   7   4       41.23       36.54     31.13 o 
   5   7   4       16.97       -8.55     31.31 o 
   6   7   4        4.73      -35.87     35.87 o 
   7   7   4        0.05      -38.39     38.39 o 
 -10   8   4      364.70      459.50     56.48 o 
  -9   8   4      666.97      685.22     61.03 o 
  -8   8   4      844.45      877.96     63.00 o 
  -7   8   4      757.78      809.98     55.37 o 
  -6   8   4     2504.63     2364.18     83.67 o 
  -5   8   4     4241.88     4022.53    109.08 o 
  -4   8   4     2516.91     2606.82     84.53 o 
  -3   8   4     3277.75     3053.58     92.22 o 
  -2   8   4     4010.31     3747.41    103.66 o 
   0   8   4     3025.13     3046.20     95.11 o 
   1   8   4     2615.44     2470.30     86.68 o 
   2   8   4     1485.66     1580.34     74.32 o 
   3   8   4     1095.40     1121.09     68.78 o 
   4   8   4      756.60      870.39     68.72 o 
   5   8   4      572.63      587.09     60.84 o 
   6   8   4      379.79      461.96     60.35 o 
  -9   9   4      154.05      188.44     45.03 o 
  -8   9   4      222.58      281.40     43.99 o 
  -7   9   4      112.72      109.38     34.21 o 
  -6   9   4        2.94        4.92     26.76 o 
  -5   9   4       33.34       64.29     27.62 o 
  -4   9   4       39.01       63.98     28.11 o 
  -3   9   4       23.73       19.19     22.82 o 
  -2   9   4       13.36       24.92     23.38 o 
  -1   9   4      177.17      156.26     31.99 o 
   0   9   4      225.43      209.91     35.37 o 
   1   9   4      258.83      231.44     37.22 o 
   2   9   4      256.22      288.59     43.68 o 
   3   9   4      195.50      203.69     43.31 o 
   4   9   4      206.43      166.72     45.59 o 
   5   9   4      135.40      194.16     49.95 o 
  -9  10   4     1072.32     1276.18     82.75 o 
  -8  10   4     1226.87     1166.86     73.15 o 
  -7  10   4     1051.09     1028.87     65.64 o 
  -6  10   4     1338.20     1260.74     68.16 o 
  -5  10   4     2027.46     1977.15     82.19 o 
  -4  10   4     2522.64     2307.09     87.48 o 
  -3  10   4     2178.54     2104.68     83.24 o 
  -2  10   4     1837.02     1593.88     76.10 o 
  -1  10   4     1250.44     1199.59     64.04 o 
   0  10   4      714.16      669.34     52.85 o 
   1  10   4      718.86      724.71     57.71 o 
   2  10   4      436.54      448.36     51.43 o 
   3  10   4      223.13      185.61     46.02 o 
   4  10   4      133.68      216.00     48.48 o 
  -8  11   4      151.44      192.31     45.16 o 
  -7  11   4      200.98      167.27     41.10 o 
  -6  11   4      324.29      345.44     48.66 o 
  -5  11   4      647.80      623.94     56.35 o 
  -4  11   4      851.96      799.22     61.40 o 
  -3  11   4      880.03      884.18     60.54 o 
  -1  11   4      734.13      761.63     56.48 o 
   0  11   4      676.18      577.62     53.34 o 
   1  11   4      535.09      569.31     55.55 o 
   2  11   4      692.43      622.10     57.71 o 
   3  11   4      478.59      471.13     58.88 o 
  -7  12   4      463.68      556.52     60.66 o 
  -6  12   4      250.79      306.00     47.92 o 
  -5  12   4      257.74      196.62     44.36 o 
  -4  12   4      175.52      154.42     39.93 o 
  -3  12   4      136.77      137.87     39.87 o 
  -2  12   4       76.01      115.04     37.65 o 
  -1  12   4       30.55       40.05     31.38 o 
   0  12   4       23.20       13.35     33.22 o 
   1  12   4       17.26       17.53     33.90 o 
   2  12   4        1.06      -34.76     34.76 o 
  -6  13   4      801.82      684.85     64.47 o 
  -5  13   4      876.43      869.41     68.84 o 
  -4  13   4      778.27      809.43     66.20 o 
  -2  13   4      668.01      767.96     62.01 o 
  -1  13   4      512.27      647.14     58.57 o 
   0  13   4      404.61      400.32     51.92 o 
   0 -16   5       41.94       74.93     41.65 o 
   1 -16   5       21.21       13.10     35.93 o 
  -1 -15   5      475.66      492.97     58.88 o 
   0 -15   5      492.47      446.15     51.12 o 
   1 -15   5      723.17      733.26     60.41 o 
  -3 -14   5        5.02       15.44     38.14 o 
  -2 -14   5       10.60      -23.19     32.42 o 
   0 -14   5       75.96       35.13     32.30 o 
   1 -14   5       82.98       60.84     29.71 o 
   2 -14   5      271.21      291.73     38.57 o 
  -4 -13   5      246.49      279.61     48.97 o 
  -3 -13   5      391.63      410.57     34.81 o 
  -2 -13   5      446.97      507.91     48.36 o 
  -1 -13   5      592.74      645.66     50.45 o 
   0 -13   5      605.28      737.33     52.97 o 
   1 -13   5      383.98      369.46     29.47 o 
   2 -13   5      616.59      666.94     36.66 o 
   3 -13   5      452.07      473.65     48.48 o 
   4 -13   5      299.93      360.76     45.34 o 
   5 -13   5      212.10      188.75     38.39 o 
   6 -13   5      155.45      127.47     39.99 o 
   7 -13   5      117.35      121.81     43.31 o 
   8 -13   5       38.45       31.19     41.53 o 
  -6 -12   5       81.12      110.74     41.71 o 
  -5 -12   5      131.17      164.20     30.16 o 
  -4 -12   5      339.41      346.57     32.45 o 
  -3 -12   5      750.35      686.82     55.18 o 
  -2 -12   5      786.62      754.06     53.95 o 
  -1 -12   5     1330.39     1319.06     63.49 o 
   0 -12   5     1752.88     1601.69     66.81 o 
   1 -12   5     1257.49     1218.85     41.61 o 
   2 -12   5     2474.92     2485.71     57.91 o 
   3 -12   5     3166.89     3196.96     72.28 o 
   4 -12   5     1746.38     1859.83     57.24 o 
   5 -12   5     1534.58     1592.82     86.04 o 
   6 -12   5     1503.57     1563.51     55.13 o 
   7 -12   5      881.61      851.76     47.42 o 
   8 -12   5      753.64      801.55     67.86 o 
   9 -12   5      642.48      602.66     64.60 o 
  -7 -11   5       64.23       22.95     39.56 o 
  -6 -11   5      103.79       87.59     26.69 o 
  -5 -11   5      101.71      128.31     27.07 o 
  -4 -11   5      163.05      152.94     25.34 o 
  -3 -11   5      334.71      351.65     39.56 o 
  -2 -11   5      269.78      314.31     36.48 o 
  -1 -11   5       27.48       57.77     24.36 o 
   0 -11   5       93.82      121.38     26.15 o 
   1 -11   5        3.24       12.85     15.12 o 
   2 -11   5       79.87       61.04     16.25 o 
   3 -11   5       29.27       30.02     13.46 o 
   4 -11   5      565.87      566.30     48.76 o 
   5 -11   5      546.31      504.41     56.38 o 
   6 -11   5      378.34      399.11     31.21 o 
   7 -11   5      438.77      426.47     85.79 o 
   8 -11   5      296.15      349.21     35.14 o 
   9 -11   5      298.85      362.29     39.47 o 
  -7 -10   5      134.02      161.25     30.73 o 
  -6 -10   5      378.12      434.73     35.53 o 
  -5 -10   5      879.67      856.83     42.70 o 
  -4 -10   5      997.65     1038.86     43.07 o 
  -3 -10   5     1569.32     1494.64     64.54 o 
  -2 -10   5     2446.24     2438.13     78.07 o 
  -1 -10   5     1791.95     1806.80     64.47 o 
   0 -10   5     3084.23     3087.11     85.08 o 
   1 -10   5     5143.21     5032.58    113.14 o 
   2 -10   5     5796.33     5724.03     85.87 o 
   3 -10   5     5455.41     5497.33     69.88 o 
   4 -10   5     3698.85     3651.93     71.53 o 
   5 -10   5     1760.40     1762.44     51.20 o 
   6 -10   5     1411.08     1352.19     48.54 o 
   7 -10   5      674.50      636.87     38.26 o 
   8 -10   5      501.65      521.45     38.30 o 
   9 -10   5      342.31      392.72     38.47 o 
  10 -10   5      144.51      262.26     54.20 o 
  -8  -9   5        3.75        9.26     30.24 o 
  -7  -9   5        4.99       15.47     23.69 o 
  -6  -9   5       37.92       61.51     22.75 o 
  -5  -9   5      196.59      199.42     25.65 o 
  -4  -9   5      200.84      206.74     26.24 o 
  -3  -9   5      331.79      302.99     32.85 o 
  -2  -9   5      149.85      160.51     25.65 o 
  -1  -9   5      186.19      234.52     27.25 o 
   0  -9   5     1787.62     1736.73     57.52 o 
   1  -9   5     1619.74     1575.92     57.31 o 
   2  -9   5     2353.93     2421.95     47.69 o 
   3  -9   5     2936.50     2943.71     44.92 o 
   4  -9   5     2616.43     2628.41     57.33 o 
   5  -9   5     3023.05     2945.62     63.58 o 
   6  -9   5     2073.70     2075.92     56.61 o 
   7  -9   5     2028.03     2023.23     59.96 o 
   8  -9   5     1919.94     1876.49     90.25 o 
   9  -9   5     1133.79     1035.11     52.76 o 
  10  -9   5     1006.91      904.54     76.47 o 
  -8  -8   5      312.10      350.24     33.89 o 
  -7  -8   5      345.14      367.76     53.55 o 
  -6  -8   5      615.64      580.53     37.84 o 
  -5  -8   5      974.51      939.93     39.36 o 
  -4  -8   5      795.22      799.54    107.02 o 
  -3  -8   5      687.65      674.08     40.91 o 
  -2  -8   5     1816.19     1845.31     59.98 o 
  -1  -8   5     1511.32     1536.19     38.26 o 
   0  -8   5     1481.78     1436.81     35.48 o 
   1  -8   5     1993.16     2125.54     46.82 o 
   2  -8   5      973.71      938.15     41.37 o 
   3  -8   5      334.38      349.75     16.31 o 
   4  -8   5      650.08      681.64     29.60 o 
   5  -8   5      343.83      389.68     25.21 o 
   6  -8   5      149.04      148.40     21.80 o 
   7  -8   5       86.20       86.71     22.68 o 
   8  -8   5        3.70      -19.10     19.10 o 
   9  -8   5       22.57       12.68     25.58 o 
  10  -8   5       17.90       25.72     43.68 o 
  -9  -7   5      132.35       79.05     38.76 o 
  -8  -7   5      293.74      325.50     32.18 o 
  -7  -7   5      570.19      594.55     46.85 o 
  -6  -7   5      667.53      644.71     36.21 o 
  -5  -7   5     1430.57     1378.12     42.97 o 
  -4  -7   5     2797.73     2723.31     57.72 o 
  -3  -7   5     2475.66     2490.71     51.84 o 
  -2  -7   5     5810.83     5750.91     82.55 o 
  -1  -7   5     7652.35     7825.42     99.57 o 
   0  -7   5     7325.74     7571.03     94.68 o 
   1  -7   5     9907.46     9718.73    113.08 o 
   2  -7   5     6827.90     7063.16     74.00 o 
   3  -7   5     5720.70     5870.55     64.65 o 
   4  -7   5     5402.40     5346.68     60.74 o 
   5  -7   5     4679.77     4640.80     79.09 o 
   6  -7   5     4694.46     4635.05     92.40 o 
   7  -7   5     1686.30     1725.01     54.58 o 
   8  -7   5     1222.59     1153.63     50.29 o 
   9  -7   5      913.12      861.42     50.33 o 
  10  -7   5      609.32      622.16     63.80 o 
  -9  -6   5       27.28        6.21     32.36 o 
  -8  -6   5      108.86      113.28     24.10 o 
  -7  -6   5      129.21      147.64     23.51 o 
  -6  -6   5       52.39       41.00     17.83 o 
  -5  -6   5       47.92       24.05     14.92 o 
  -4  -6   5       58.83       58.14     14.51 o 
  -3  -6   5        1.56        2.50     11.04 o 
  -2  -6   5       23.44       74.67     61.92 o 
  -1  -6   5       22.17       19.75     11.47 o 
   0  -6   5       21.46       37.14      8.21 o 
   1  -6   5       24.51       34.84      9.35 o 
   2  -6   5     1780.03     1748.31     27.83 o 
   3  -6   5     2524.56     2576.66     66.38 o 
   4  -6   5     2248.51     2299.52     38.04 o 
   5  -6   5     2743.51     2766.70     57.55 o 
   6  -6   5     1462.21     1414.06     44.87 o 
   7  -6   5      604.09      642.09     41.46 o 
   8  -6   5     1060.68     1101.56     51.72 o 
   9  -6   5      650.93      757.87     62.07 o 
  10  -6   5      395.33      367.96     56.35 o 
 -10  -5   5      271.60      330.86     50.20 o 
  -9  -5   5      520.10      593.12     55.49 o 
  -8  -5   5      854.83      853.75     40.51 o 
  -7  -5   5     1078.36     1031.08     40.11 o 
  -6  -5   5     1781.14     1723.78     46.70 o 
  -5  -5   5     2006.19     1938.93     55.21 o 
  -4  -5   5     3567.37     3477.67     61.49 o 
  -3  -5   5     5114.12     4948.06     72.45 o 
  -2  -5   5     6676.71     6371.69     81.22 o 
  -1  -5   5     9810.51     9830.11    221.17 o 
   0  -5   5     7008.17     6993.11     80.90 o 
   1  -5   5     5818.99     5987.86     70.04 o 
   2  -5   5    13811.41    14134.59    123.74 o 
   3  -5   5     5378.84     5617.24     71.61 o 
   4  -5   5     2865.50     2870.55     38.82 o 
   5  -5   5     2161.30     2233.34     51.47 o 
   6  -5   5     2059.65     1972.37     98.13 o 
   7  -5   5      896.55      853.85     49.80 o 
   8  -5   5      212.48      193.45     29.40 o 
   9  -5   5      135.76       71.92     38.76 o 
  10  -5   5       22.95        1.54     38.51 o 
 -10  -4   5       26.29       56.91     38.57 o 
  -9  -4   5       89.45       93.33     36.54 o 
  -8  -4   5      270.54      295.67     36.08 o 
  -7  -4   5      416.97      407.95     27.21 o 
  -6  -4   5      732.29      711.27     31.04 o 
  -5  -4   5     1826.86     1818.77     43.71 o 
  -4  -4   5     2934.01     2852.79     52.65 o 
  -3  -4   5     4184.30     4070.69     61.12 o 
  -2  -4   5     6249.99     6105.44     75.95 o 
  -1  -4   5     3359.83     3210.43     43.38 o 
   0  -4   5     4578.79     4617.48     54.45 o 
   1  -4   5     5565.20     5378.33     61.76 o 
   2  -4   5     6202.62     6026.91     60.30 o 
   3  -4   5    11214.21    11317.27    123.55 o 
   4  -4   5     7835.03     8051.92     81.67 o 
   5  -4   5     3489.90     3404.63     66.11 o 
   6  -4   5     4095.39     4105.59     81.11 o 
   7  -4   5     2563.53     2576.11    102.06 o 
   8  -4   5     2056.05     2133.41     88.04 o 
   9  -4   5     1163.09     1216.82     76.72 o 
  10  -4   5      621.76      695.68     63.24 o 
 -10  -3   5      401.78      474.76     53.65 o 
  -9  -3   5      446.74      519.85     50.51 o 
  -8  -3   5      465.57      514.62     44.60 o 
  -7  -3   5      850.04      815.80     34.59 o 
  -6  -3   5     1518.48     1532.13     41.23 o 
  -5  -3   5     1976.82     1960.08     44.02 o 
  -4  -3   5     1067.18     1015.71     29.06 o 
  -3  -3   5      606.20      578.70     20.21 o 
  -2  -3   5     2561.51     2628.35     40.42 o 
  -1  -3   5      368.31      365.50     41.90 o 
   0  -3   5       60.93       80.59     11.81 o 
   1  -3   5       23.61       36.62      5.97 o 
   2  -3   5      839.90      861.61     17.81 o 
   3  -3   5      101.08      116.24      9.53 o 
   4  -3   5       44.61       56.48      8.68 o 
   5  -3   5      148.79      158.69     35.65 o 
   6  -3   5      309.83      272.51     25.05 o 
   7  -3   5       10.29      -12.37     24.67 o 
   8  -3   5       77.80       83.42     34.33 o 
   9  -3   5      233.89      233.72     43.25 o 
  10  -3   5      120.71      104.65     40.79 o 
 -10  -2   5      379.77      418.16     51.74 o 
  -9  -2   5      618.63      687.80     54.88 o 
  -8  -2   5     1356.96     1355.24     64.72 o 
  -7  -2   5     2382.25     2511.62     55.39 o 
  -6  -2   5     5582.60     5479.87    136.73 o 
  -5  -2   5     7715.34     8010.58    104.67 o 
  -4  -2   5    10312.97    10384.07    122.34 o 
  -3  -2   5    10408.22    10523.46    130.24 o 
  -2  -2   5     9013.07     8981.93     98.67 o 
  -1  -2   5    10282.51    10310.30    318.09 o 
   0  -2   5    14438.51    14510.76    217.60 o 
   1  -2   5    24168.67    23830.77    257.91 o 
   2  -2   5    21693.14    21821.19    184.05 o 
   3  -2   5     7074.82     6987.87     72.95 o 
   4  -2   5     6669.55     6784.24     99.93 o 
   5  -2   5     1853.41     1792.64     48.50 o 
   6  -2   5     1514.22     1499.35     48.50 o 
   7  -2   5     2107.49     2194.01     85.45 o 
   8  -2   5     1140.76     1080.43     65.89 o 
   9  -2   5      508.25      539.41     55.37 o 
  10  -2   5      199.80      269.40     52.29 o 
 -11  -1   5       36.56       28.55     37.84 o 
 -10  -1   5       29.06       17.35     30.76 o 
  -9  -1   5       57.31       49.46     32.11 o 
  -8  -1   5        9.36        4.31     24.42 o 
  -7  -1   5        4.45       -2.07     13.82 o 
  -6  -1   5        3.35      -12.01     12.01 o 
  -5  -1   5      692.75      670.69     34.61 o 
  -4  -1   5     1738.22     1778.98     35.75 o 
  -3  -1   5     1699.59     1801.86     52.72 o 
  -2  -1   5      596.74      596.26     16.03 o 
  -1  -1   5      100.04      105.50     10.12 o 
   0  -1   5     5669.45     5801.75     79.67 o 
   1  -1   5    15216.15    15661.23    239.25 o 
   2  -1   5     8547.19     8798.04     85.44 o 
   3  -1   5     2235.71     2235.20     46.95 o 
   4  -1   5     3293.89     3370.43     63.87 o 
   5  -1   5     2504.09     2517.90     58.86 o 
   6  -1   5     2498.54     2407.37     83.42 o 
   7  -1   5     1387.31     1343.61     70.26 o 
   8  -1   5      840.85      880.11     65.03 o 
   9  -1   5      768.49      661.90     61.46 o 
  10  -1   5      334.94      402.16     55.86 o 
 -11   0   5      319.50      323.78     49.52 o 
 -10   0   5      637.08      638.58     57.71 o 
  -9   0   5     1183.05     1273.66     69.33 o 
  -8   0   5     2763.26     2835.18     93.82 o 
  -7   0   5     3728.13     3736.20    138.24 o 
  -6   0   5     4734.88     4667.49     73.29 o 
  -5   0   5     7429.60     7315.82    192.77 o 
  -4   0   5     3883.89     3751.72    102.37 o 
  -3   0   5     6567.80     6697.48     81.32 o 
  -2   0   5    19372.05    19875.06    201.42 o 
  -1   0   5     6428.25     6326.29     98.25 o 
   0   0   5    11203.71    11474.11    103.15 o 
   1   0   5     2665.19     2646.61     34.54 o 
   2   0   5     2688.28     2732.59     38.15 o 
   3   0   5     1202.08     1202.49     26.39 o 
   4   0   5      570.59      565.13     29.15 o 
   5   0   5      767.36      803.40     51.31 o 
   6   0   5      129.44      173.30     31.99 o 
   7   0   5       31.87       42.39     28.91 o 
   8   0   5       20.05       19.19     30.08 o 
   9   0   5        5.27       13.97     36.79 o 
 -11   1   5       52.15       74.75     41.40 o 
 -10   1   5      169.54      137.99     38.39 o 
  -9   1   5      411.44      435.44     46.88 o 
  -8   1   5      925.84      920.29     58.26 o 
  -7   1   5     1436.27     1506.89     64.10 o 
  -6   1   5     1128.16     1109.12     33.92 o 
  -5   1   5     2775.27     2642.50     55.18 o 
  -4   1   5     9597.48    10020.83    117.59 o 
  -3   1   5    13274.68    13679.55    148.65 o 
  -2   1   5    17456.42    18386.87    190.85 o 
  -1   1   5    11922.04    12197.58    181.79 o 
   0   1   5    13070.30    13605.65    119.68 o 
   1   1   5    14876.73    15057.07    138.82 o 
   2   1   5    12837.86    13031.52    122.06 o 
   3   1   5     5894.99     5840.28    121.20 o 
   4   1   5     6909.51     7018.34    147.03 o 
   5   1   5     5122.90     5087.02    126.61 o 
   6   1   5     2301.62     2299.21     89.20 o 
   7   1   5     1446.41     1472.44     74.87 o 
   8   1   5      803.75      832.19     64.54 o 
   9   1   5      335.30      333.81     53.22 o 
 -11   2   5      131.46       88.16     39.19 o 
 -10   2   5      274.84      285.27     44.60 o 
  -9   2   5      659.13      600.69     53.46 o 
  -8   2   5      368.18      341.01     39.13 o 
  -7   2   5     1044.91     1032.19     52.72 o 
  -6   2   5     1311.49     1260.60     36.29 o 
  -5   2   5      193.90      216.24     17.23 o 
  -4   2   5     1198.41     1188.84     30.38 o 
  -3   2   5      108.20      119.16     11.63 o 
  -2   2   5      277.16      282.67     15.83 o 
  -1   2   5     1740.66     1895.81     37.47 o 
   0   2   5      449.29      499.45     20.14 o 
   1   2   5        3.67       -7.11      7.89 o 
   2   2   5     1114.84     1121.39    101.02 o 
   3   2   5      596.95      575.71     38.39 o 
   4   2   5      971.83      974.00     54.20 o 
   5   2   5      501.11      434.71     42.08 o 
   6   2   5      331.36      350.85     43.86 o 
   7   2   5      313.03      359.96     47.49 o 
   8   2   5      238.17      215.63     46.20 o 
   9   2   5      174.51      198.16     50.08 o 
 -11   3   5      507.90      604.93     63.98 o 
 -10   3   5      844.29      897.40     69.76 o 
  -9   3   5     1229.47     1266.34     69.46 o 
  -8   3   5     2616.09     2448.77     88.04 o 
  -7   3   5     4570.14     4275.01    108.65 o 
  -6   3   5     3639.73     3494.53     62.45 o 
  -5   3   5     3931.34     4021.54     79.24 o 
  -4   3   5     9884.76    10006.62    121.90 o 
  -3   3   5    10515.17    10580.93    125.64 o 
  -2   3   5    10591.95    10447.79    123.36 o 
  -1   3   5     9365.25     9290.51    113.23 o 
   0   3   5     8984.20     9385.10    193.73 o 
   1   3   5     8049.29     8152.56    107.17 o 
   2   3   5     5256.78     5067.64    114.06 o 
   3   3   5     3336.40     3246.88     92.22 o 
   4   3   5     2807.12     2843.85     91.11 o 
   5   3   5     1315.05     1365.33     67.92 o 
   6   3   5      594.58      577.93     53.89 o 
   7   3   5      406.09      465.65     54.75 o 
   8   3   5      216.27      203.88     48.91 o 
 -11   4   5        1.18      -34.39     34.39 o 
 -10   4   5        1.02      -24.18     30.70 o 
  -9   4   5       13.41       -7.07     26.39 o 
  -8   4   5       15.92        3.32     24.42 o 
  -7   4   5      673.53      575.16     45.28 o 
  -6   4   5      500.12      499.73     37.96 o 
  -5   4   5      885.84      862.56     29.91 o 
  -4   4   5     2339.29     2491.93     48.83 o 
  -3   4   5     1424.76     1399.62     35.07 o 
  -2   4   5     4782.52     4892.89     88.07 o 
  -1   4   5     3803.92     3878.55     63.69 o 
   0   4   5     2151.53     2227.52     47.72 o 
   1   4   5     3181.10     3102.36     83.79 o 
   2   4   5     5368.16     5446.73    124.89 o 
   3   4   5     3114.05     3137.19     95.36 o 
   4   4   5     2035.85     2055.65     80.41 o 
   5   4   5     1586.55     1657.31     78.19 o 
   6   4   5      770.29      803.71     62.07 o 
   7   4   5      542.65      618.53     59.68 o 
   8   4   5      511.70      568.33     64.54 o 
 -11   5   5      482.25      445.96     60.29 o 
 -10   5   5      494.98      577.68     56.78 o 
  -9   5   5      890.13      981.32     65.46 o 
  -8   5   5     1241.16     1230.11     63.18 o 
  -7   5   5     2074.38     2020.34     74.01 o 
  -6   5   5     4262.80     4224.26    105.20 o 
  -5   5   5     3259.55     3228.99     59.62 o 
  -4   5   5     2349.04     2434.62     74.01 o 
  -3   5   5     2433.90     2450.73     49.69 o 
  -2   5   5     2068.09     1973.82     44.20 o 
  -1   5   5     1271.55     1311.27     60.97 o 
   0   5   5     1402.46     1427.77     56.11 o 
   1   5   5     1365.21     1319.43     56.97 o 
   2   5   5      355.65      382.04     37.65 o 
   3   5   5       39.90       33.53     25.04 o 
   4   5   5       52.68       62.94     29.84 o 
   5   5   5       31.71       43.80     34.14 o 
   6   5   5       15.13       14.09     34.21 o 
   7   5   5        2.95      -30.45     32.18 o 
 -10   6   5      329.19      308.59     50.45 o 
  -9   6   5      541.64      606.47     53.28 o 
  -8   6   5      682.30      704.72     55.12 o 
  -7   6   5     1575.94     1738.94     73.39 o 
  -6   6   5     4780.70     4447.88    111.97 o 
  -5   6   5     2974.07     3065.82     68.90 o 
  -4   6   5     2916.14     2959.00     57.66 o 
  -3   6   5     3931.40     3815.79     67.62 o 
  -2   6   5     3613.38     3545.01     91.91 o 
  -1   6   5     5822.37     5734.77    127.10 o 
   0   6   5     7024.48     6855.56    145.13 o 
   1   6   5     4292.95     4199.34    110.98 o 
   2   6   5     3204.09     3255.86    100.46 o 
   3   6   5     2305.37     2246.55     87.36 o 
   4   6   5     1202.73     1206.42     71.30 o 
   5   6   5      756.09      787.22     63.37 o 
   6   6   5      559.28      644.37     62.57 o 
   7   6   5      273.96      371.09     58.88 o 
 -10   7   5       61.81       30.33     34.51 o 
  -9   7   5       52.08       98.25     38.88 o 
  -8   7   5       69.30      106.00     33.47 o 
  -7   7   5        5.63       12.61     25.78 o 
  -6   7   5       22.82       16.73     25.04 o 
  -5   7   5        0.18       21.22     22.70 o 
  -4   7   5       43.57       49.40     21.90 o 
  -3   7   5       13.38        1.29     19.07 o 
  -2   7   5       20.39       22.64     19.93 o 
  -1   7   5       62.08       81.27     24.67 o 
   0   7   5      334.43      286.13     33.65 o 
   1   7   5      476.23      479.12     41.77 o 
   2   7   5      538.36      512.53     47.92 o 
   3   7   5      357.37      332.21     45.59 o 
   4   7   5      289.39      336.58     48.54 o 
   5   7   5      188.55      152.57     44.23 o 
   6   7   5      209.28      239.50     52.85 o 
 -10   8   5      881.45      844.31     69.58 o 
  -9   8   5     1041.75     1033.49     72.72 o 
  -8   8   5     1584.29     1812.28     84.53 o 
  -7   8   5     1924.71     2116.19     85.58 o 
  -6   8   5     1897.61     1938.39     77.27 o 
  -5   8   5     1850.01     1918.09     74.07 o 
  -4   8   5     2074.59     2049.13     75.49 o 
  -3   8   5     2324.61     2199.55     78.25 o 
  -2   8   5     2147.64     2083.71     77.21 o 
  -1   8   5     2512.31     2356.00     82.56 o 
   1   8   5      693.05      674.70     50.88 o 
   2   8   5      406.52      353.25     43.80 o 
   3   8   5      402.25      380.14     50.39 o 
   4   8   5      280.71      297.14     47.19 o 
   5   8   5      125.68      175.09     48.72 o 
  -9   9   5      237.11      254.57     49.28 o 
  -8   9   5      391.15      383.34     47.92 o 
  -7   9   5      289.36      288.04     41.77 o 
  -6   9   5      752.50      701.64     55.92 o 
  -5   9   5     1067.97      928.53     57.46 o 
  -4   9   5     1231.96     1069.60     60.04 o 
  -3   9   5     1576.15     1672.56     74.87 o 
  -2   9   5     2222.85     2314.90     85.94 o 
  -1   9   5     1321.33     1416.39     67.55 o 
   0   9   5      897.06      866.83     56.35 o 
   1   9   5     1225.14     1268.86     70.26 o 
   2   9   5     1050.77     1132.16     67.43 o 
   3   9   5      678.36      702.20     62.81 o 
   4   9   5      580.71      659.75     61.95 o 
   5   9   5      384.58      396.44     59.68 o 
  -9  10   5      380.34      444.30     56.23 o 
  -8  10   5      535.99      554.30     59.31 o 
  -7  10   5      426.13      467.43     50.57 o 
  -6  10   5      354.93      366.05     46.08 o 
  -5  10   5      332.18      397.42     46.94 o 
  -4  10   5      238.34      200.50     37.40 o 
  -3  10   5      274.70      273.15     41.77 o 
  -1  10   5       41.50       64.04     29.90 o 
   0  10   5      131.02      155.16     36.54 o 
   1  10   5       20.07       -0.92     30.45 o 
   2  10   5       16.86       16.73     30.82 o 
   3  10   5        3.38       57.21     38.88 o 
   4  10   5        8.82       14.64     36.30 o 
  -8  11   5      820.56      771.65     65.70 o 
  -7  11   5      764.88      782.17     65.15 o 
  -6  11   5      970.22     1052.00     69.27 o 
  -5  11   5     1222.20     1091.19     70.81 o 
  -3  11   5     1235.19     1205.25     70.32 o 
  -2  11   5     1187.77     1217.00     71.92 o 
  -1  11   5      884.54      906.08     64.35 o 
   0  11   5      708.38      727.54     59.24 o 
   1  11   5      596.54      612.13     58.08 o 
   2  11   5      426.73      408.44     51.12 o 
  -7  12   5       26.29       17.96     41.10 o 
  -6  12   5       43.08       79.85     40.05 o 
  -5  12   5       35.62       34.70     34.45 o 
  -4  12   5       84.70       74.75     37.77 o 
  -2  12   5      117.33      125.50     36.97 o 
  -1  12   5      263.56      277.09     46.20 o 
   0  12   5      263.64      330.80     50.02 o 
   1  12   5       92.18      107.85     40.05 o 
  -5  13   5      419.96      369.80     55.31 o 
  -4  13   5      407.13      419.76     57.03 o 
  -3  13   5      263.51      240.18     47.56 o 
  -2  13   5      222.00      292.35     48.05 o 
  -1  13   5      192.68      172.69     42.14 o 
   0 -16   6       21.07       61.34     39.93 o 
   1 -16   6      125.29      154.11     40.05 o 
  -1 -15   6      243.53      198.34     47.00 o 
   0 -15   6      328.56      369.80     49.77 o 
   1 -15   6      294.55      312.83     45.96 o 
  -3 -14   6      176.94      252.79     50.20 o 
  -2 -14   6      348.84      357.62     52.54 o 
  -1 -14   6      691.23      588.75     56.17 o 
   0 -14   6      489.91      519.17     51.86 o 
   1 -14   6      639.97      648.80     51.98 o 
   2 -14   6     1027.60      943.17     67.92 o 
   3 -14   6      651.40      712.59     60.29 o 
   4 -14   6      895.46      908.35     68.66 o 
   5 -14   6     1196.39     1335.24     80.10 o 
   6 -14   6      753.21      793.68     67.18 o 
   7 -14   6      589.31      612.25     62.87 o 
  -4 -13   6       19.32       -0.55     32.67 o 
  -3 -13   6       32.75       67.67     36.05 o 
  -2 -13   6        5.97       11.26     31.44 o 
  -1 -13   6        0.29       34.08     30.88 o 
   0 -13   6       23.54       55.25     30.64 o 
   1 -13   6        2.64        8.06     27.56 o 
   2 -13   6       16.15       27.14     18.88 o 
   3 -13   6      195.17      215.01     41.59 o 
   4 -13   6      191.96      182.10     41.03 o 
   5 -13   6      112.75      132.95     38.20 o 
   6 -13   6      174.92      173.18     42.33 o 
   7 -13   6      226.56      221.17     49.52 o 
   8 -13   6      189.34      165.80     48.29 o 
  -5 -12   6      277.32      358.79     51.80 o 
  -4 -12   6      431.66      352.39     49.34 o 
  -3 -12   6      874.07      895.49     63.43 o 
  -2 -12   6     1066.36     1171.45     45.26 o 
  -1 -12   6     1260.49     1295.18     58.32 o 
   0 -12   6     1755.45     1723.30     49.85 o 
   1 -12   6     1401.99     1427.50     43.88 o 
   2 -12   6     1792.56     1767.24     67.86 o 
   3 -12   6     2027.22     2035.78     88.04 o 
   4 -12   6     1491.11     1573.02     77.45 o 
   5 -12   6     1370.21     1227.34     72.96 o 
   6 -12   6      728.75      836.19     63.80 o 
   7 -12   6      461.62      452.48     56.91 o 
   8 -12   6      387.57      426.15     56.91 o 
   9 -12   6      159.05      243.99     55.49 o 
  -6 -11   6       46.65      -18.21     30.45 o 
  -5 -11   6       35.04       12.11     30.91 o 
  -4 -11   6      110.41      101.96     23.68 o 
  -3 -11   6      356.52      372.20     29.03 o 
  -2 -11   6      151.83      137.60     21.96 o 
  -1 -11   6      467.83      490.22     29.36 o 
   0 -11   6      734.65      739.70     32.47 o 
   1 -11   6      512.20      536.72     29.01 o 
   2 -11   6     1250.68     1244.87     48.57 o 
   3 -11   6     2173.00     2174.20     42.71 o 
   4 -11   6     1972.99     2066.18     59.24 o 
   5 -11   6     1483.94     1521.10     77.15 o 
   6 -11   6     1280.02     1291.01     75.24 o 
   7 -11   6     1339.09     1407.10     80.10 o 
   8 -11   6     1258.70     1248.13     83.36 o 
   9 -11   6     1058.85     1118.75     86.13 o 
  -7 -10   6      141.74      176.65     30.64 o 
  -6 -10   6      283.16      328.43     32.33 o 
  -5 -10   6      308.11      330.61     30.49 o 
  -4 -10   6      407.76      394.00     30.06 o 
  -3 -10   6      480.74      478.13     30.30 o 
  -2 -10   6      435.84      471.57     42.63 o 
  -1 -10   6      403.86      482.85     27.03 o 
   0 -10   6      815.65      812.02     32.35 o 
   1 -10   6      575.60      561.99     27.11 o 
   2 -10   6      255.55      247.02     19.35 o 
   3 -10   6      513.46      517.45     22.46 o 
   4 -10   6      320.01      324.12     37.50 o 
   5 -10   6      110.91      113.37     21.04 o 
   6 -10   6      251.76      226.29     36.73 o 
   7 -10   6        8.28       16.61     21.72 o 
   8 -10   6        2.31       23.17     23.38 o 
   9 -10   6       10.63       10.70     39.43 o 
  -8  -9   6      144.21      113.20     28.49 o 
  -7  -9   6      290.67      357.31     33.59 o 
  -6  -9   6      639.14      620.63     66.84 o 
  -5  -9   6     1306.81     1243.99     46.14 o 
  -4  -9   6     1083.03     1170.95     42.97 o 
  -3  -9   6     1683.13     1637.92     45.95 o 
  -2  -9   6     2667.01     2780.25     57.00 o 
  -1  -9   6     2073.62     2163.39     47.94 o 
   0  -9   6     4104.27     4022.31     66.27 o 
   1  -9   6     5859.70     5758.08    141.96 o 
   2  -9   6     3809.63     3983.88     63.33 o 
   3  -9   6     2784.75     2836.56     44.03 o 
   4  -9   6     2798.92     2827.37     69.52 o 
   5  -9   6     2917.96     2990.26     65.08 o 
   6  -9   6     1975.46     2023.68     56.57 o 
   7  -9   6     1252.49     1171.81     47.62 o 
   8  -9   6     1210.94     1261.90     53.95 o 
   9  -9   6      840.18      713.02     46.22 o 
  -9  -8   6       11.29        6.28     34.88 o 
  -8  -8   6       35.58       18.58     23.42 o 
  -7  -8   6       38.26       52.88     23.01 o 
  -6  -8   6       27.88       24.00     19.42 o 
  -5  -8   6        0.42        3.67     22.76 o 
  -4  -8   6       15.07        6.26     14.99 o 
  -3  -8   6       12.27       69.24     42.42 o 
  -2  -8   6      105.55       82.94     14.50 o 
  -1  -8   6      258.66      243.46     28.61 o 
   0  -8   6      249.39      248.56     32.45 o 
   1  -8   6      755.00      773.35     29.56 o 
   2  -8   6     1194.03     1220.45     30.65 o 
   3  -8   6     1408.95     1430.70     28.85 o 
   4  -8   6     1298.49     1301.10     57.55 o 
   5  -8   6     1602.09     1578.10     46.00 o 
   6  -8   6      789.00      756.12     36.57 o 
   7  -8   6      827.04      762.36     39.86 o 
   8  -8   6      820.89      715.23     45.25 o 
   9  -8   6      386.63      417.56     39.25 o 
  10  -8   6      489.09      532.89     64.97 o 
  -9  -7   6      279.35      347.16     49.89 o 
  -8  -7   6      553.34      567.88     37.14 o 
  -7  -7   6      892.90      917.49     65.83 o 
  -6  -7   6     1216.41     1231.69     43.75 o 
  -5  -7   6     1384.94     1310.46     42.17 o 
  -4  -7   6     1825.25     1747.71     45.58 o 
  -3  -7   6     2152.19     2230.86     48.46 o 
  -2  -7   6     3742.46     3687.29     62.51 o 
  -1  -7   6     5001.86     4901.49     69.63 o 
   0  -7   6     5807.91     5910.92     77.40 o 
   1  -7   6     7365.60     7477.47     90.61 o 
   2  -7   6     3487.49     3584.17     60.50 o 
   3  -7   6      985.42      961.46     22.47 o 
   4  -7   6     1150.23     1141.18     35.47 o 
   5  -7   6     1798.74     1731.34     66.20 o 
   6  -7   6     1949.78     1889.40     53.25 o 
   7  -7   6      453.71      450.72     33.34 o 
   8  -7   6      167.57      177.64     29.25 o 
   9  -7   6       28.18       61.00     28.65 o 
  10  -7   6       22.66       -4.37     39.87 o 
  -9  -6   6       87.67       90.62     38.02 o 
  -8  -6   6      229.19      255.79     27.96 o 
  -7  -6   6      337.39      354.75     31.53 o 
  -6  -6   6      477.96      469.91     28.67 o 
  -5  -6   6     1038.87      990.76     36.52 o 
  -4  -6   6     1658.87     1550.58     40.84 o 
  -3  -6   6     2462.80     2469.84     48.11 o 
  -2  -6   6     3192.67     3110.46     51.12 o 
  -1  -6   6     6840.34     6808.47    216.49 o 
   0  -6   6     7583.45     7329.78     86.53 o 
   1  -6   6     3938.58     3785.57     59.46 o 
   2  -6   6     3210.61     3183.13     40.39 o 
   3  -6   6     5154.47     5102.42     57.57 o 
   4  -6   6     4330.97     4211.78     71.27 o 
   5  -6   6     4162.72     4322.01     76.55 o 
   6  -6   6     4995.10     4751.15     87.27 o 
   7  -6   6     2565.02     2423.35    168.35 o 
   8  -6   6     1392.49     1459.13     57.05 o 
   9  -6   6      903.69      961.08     73.39 o 
  10  -6   6      652.90      726.68     68.60 o 
 -10  -5   6      207.36      212.92     45.77 o 
  -9  -5   6      205.50      229.66     41.83 o 
  -8  -5   6      531.70      499.47     32.63 o 
  -7  -5   6      532.42      526.36     30.55 o 
  -6  -5   6      349.64      302.95     23.78 o 
  -5  -5   6      441.31      495.08     27.06 o 
  -4  -5   6      848.07      816.90     29.69 o 
  -3  -5   6     1081.50     1110.93     30.90 o 
  -2  -5   6      305.32      261.46     44.85 o 
  -1  -5   6      119.67      152.30      9.89 o 
   0  -5   6       64.95       45.66      6.23 o 
   1  -5   6      434.93      502.93     34.54 o 
   2  -5   6       52.75       57.07      8.24 o 
   3  -5   6      251.27      300.36     45.53 o 
   4  -5   6       73.60       84.31     12.16 o 
   5  -5   6      580.22      528.57     30.39 o 
   6  -5   6        8.30      -13.20     15.79 o 
   7  -5   6        9.99       13.80     20.17 o 
   8  -5   6      280.31      337.10     33.26 o 
   9  -5   6      129.29      122.06     41.65 o 
  10  -5   6      118.49      150.11     47.43 o 
 -10  -4   6      322.40      376.08     50.88 o 
  -9  -4   6      658.40      695.74     55.61 o 
  -8  -4   6      830.94      796.07     66.35 o 
  -7  -4   6     1632.91     1620.92     46.51 o 
  -6  -4   6     3119.84     3105.17     61.96 o 
  -5  -4   6     4755.20     4687.45     74.96 o 
  -4  -4   6     7489.92     7606.79     99.53 o 
  -3  -4   6     9594.94     9622.94    113.94 o 
  -2  -4   6     8650.71     8312.50     96.35 o 
  -1  -4   6     7572.64     7738.00     86.27 o 
   0  -4   6    11546.82    11517.16    182.35 o 
   1  -4   6    13873.76    13415.70    137.74 o 
   2  -4   6     9278.33     9029.35     85.20 o 
   3  -4   6     6659.72     6804.72     71.86 o 
   4  -4   6     4546.71     4455.97     55.10 o 
   5  -4   6     1323.22     1375.17     43.34 o 
   6  -4   6     1866.82     1755.22     52.66 o 
   7  -4   6     1842.73     1771.53     57.29 o 
   8  -4   6      843.47      886.08     65.27 o 
   9  -4   6      361.31      381.12     51.37 o 
  10  -4   6      239.97      299.73     52.91 o 
 -10  -3   6       19.82       -4.68     34.51 o 
  -9  -3   6        7.09       17.29     31.13 o 
  -8  -3   6        1.85      -12.30     26.08 o 
  -7  -3   6        7.01        3.90     14.95 o 
  -6  -3   6      213.42      243.77     32.58 o 
  -5  -3   6      919.05      965.81     46.54 o 
  -4  -3   6      677.38      693.12     25.21 o 
  -3  -3   6      417.05      439.87     18.39 o 
  -2  -3   6      598.57      582.37     16.56 o 
  -1  -3   6     3623.25     3641.38     44.50 o 
   0  -3   6     5691.78     5928.19    106.06 o 
   1  -3   6    10065.12    10437.98    124.97 o 
   2  -3   6     4732.53     4620.71     61.01 o 
   3  -3   6     6701.44     6932.40     91.87 o 
   4  -3   6     4114.75     4207.89     54.03 o 
   5  -3   6     1927.30     1884.41     50.25 o 
   6  -3   6     2437.14     2336.64     60.45 o 
   7  -3   6     1425.92     1414.07     76.72 o 
   8  -3   6     1331.30     1454.04     77.15 o 
   9  -3   6      756.10      733.82     64.29 o 
  10  -3   6      316.47      348.33     56.48 o 
 -10  -2   6      495.16      490.81     52.97 o 
  -9  -2   6      830.21      896.54     61.58 o 
  -8  -2   6     1280.32     1275.88     62.94 o 
  -7  -2   6     1876.45     1844.09     48.69 o 
  -6  -2   6     4432.68     4538.98     75.34 o 
  -5  -2   6     5448.46     5498.15     80.72 o 
  -4  -2   6     4140.35     4028.45     61.04 o 
  -3  -2   6     5885.80     5858.13     74.10 o 
  -2  -2   6     8065.17     8095.11     90.65 o 
  -1  -2   6     6131.60     6175.62     69.86 o 
   0  -2   6     4909.34     4992.05     58.90 o 
   1  -2   6     1938.69     1898.31     27.34 o 
   2  -2   6     3491.77     3683.66     45.80 o 
   3  -2   6     1524.67     1455.19     28.46 o 
   4  -2   6      952.69      992.00     25.30 o 
   5  -2   6      120.39      132.69     20.20 o 
   6  -2   6       24.99        6.86     17.34 o 
   7  -2   6       46.37       32.98     25.90 o 
   8  -2   6       31.46       31.13     30.70 o 
   9  -2   6       10.33       -0.43     32.42 o 
  10  -2   6        6.50      -14.21     39.93 o 
 -11  -1   6       80.52       91.73     41.96 o 
 -10  -1   6      157.62      195.51     41.71 o 
  -9  -1   6      303.05      353.25     44.36 o 
  -8  -1   6      864.73      872.30     54.08 o 
  -7  -1   6     1037.80     1119.31     40.79 o 
  -6  -1   6     1847.81     1818.17     72.19 o 
  -5  -1   6     5669.53     5693.79     80.96 o 
  -4  -1   6     5625.57     5747.38    114.92 o 
  -3  -1   6     7406.03     7439.12     88.94 o 
  -2  -1   6     7109.49     6959.18     80.91 o 
  -1  -1   6    16843.82    17384.45    179.95 o 
   0  -1   6    22780.95    23563.41    237.48 o 
   1  -1   6    17244.98    17795.49    153.02 o 
   2  -1   6    15058.61    15871.52    142.56 o 
   3  -1   6     7499.25     7526.24     81.26 o 
   4  -1   6     6125.49     5822.48     70.75 o 
   5  -1   6     3095.35     3006.69     82.59 o 
   6  -1   6     2760.05     2829.46     94.80 o 
   7  -1   6     2439.45     2589.96     95.97 o 
   8  -1   6     1005.84     1009.06     70.07 o 
   9  -1   6      494.67      547.90     59.31 o 
 -11   0   6      102.71      138.85     42.39 o 
 -10   0   6      204.67      153.92     38.08 o 
  -9   0   6      165.11      142.73     34.88 o 
  -8   0   6      320.72      314.25     39.25 o 
  -7   0   6      988.76     1035.06     35.97 o 
  -6   0   6      366.19      355.85     22.03 o 
  -5   0   6      401.62      390.25     21.07 o 
  -4   0   6      637.11      666.23     31.65 o 
  -3   0   6       46.82       76.83     12.30 o 
  -2   0   6     1423.19     1497.25     30.64 o 
  -1   0   6     5863.05     6591.65     80.54 o 
   0   0   6      247.68      306.18     15.39 o 
   1   0   6     2996.27     3395.28     43.21 o 
   2   0   6      624.09      710.41     38.46 o 
   3   0   6      570.30      540.70     20.26 o 
   4   0   6      562.07      646.16     31.31 o 
   5   0   6      703.28      685.16     47.12 o 
   6   0   6      869.72      757.20     53.58 o 
   7   0   6      573.34      514.31     49.71 o 
   8   0   6      377.05      359.22     50.32 o 
   9   0   6      280.27      239.99     49.34 o 
 -11   1   6      343.11      285.70     49.34 o 
 -10   1   6      633.72      571.10     56.17 o 
  -9   1   6     1418.34     1520.36     75.98 o 
  -8   1   6     2888.54     2880.21     93.82 o 
  -7   1   6     3954.80     3944.27    102.99 o 
  -6   1   6     2209.35     2235.23     91.85 o 
  -5   1   6     3093.49     3101.74     55.21 o 
  -4   1   6     4224.67     4279.78     64.25 o 
  -3   1   6     5516.15     5174.93     70.58 o 
  -2   1   6    16110.18    16810.54    179.34 o 
  -1   1   6    13239.92    13246.56    330.92 o 
   0   1   6    15438.24    16058.64    194.78 o 
   1   1   6     5877.01     5907.56     64.96 o 
   2   1   6     4208.26     4240.08     59.17 o 
   3   1   6     4910.56     5022.61     77.95 o 
   4   1   6     2838.68     2901.19     88.84 o 
   5   1   6     1640.31     1656.81     70.81 o 
   6   1   6     1336.56     1349.70     69.89 o 
   7   1   6      495.23      452.05     49.83 o 
   8   1   6      195.04      233.04     45.46 o 
   9   1   6       62.03       32.11     42.08 o 
 -11   2   6        2.28      -32.24     32.24 o 
 -10   2   6       31.55       71.24     36.11 o 
  -9   2   6       77.21       63.80     34.33 o 
  -8   2   6      423.81      377.18     40.17 o 
  -7   2   6      822.79      787.03     47.56 o 
  -6   2   6      375.64      414.05     36.45 o 
  -5   2   6     1183.97     1224.51     37.62 o 
  -4   2   6     1804.81     1867.50     50.23 o 
  -3   2   6     5087.96     5044.62     71.68 o 
  -2   2   6     7581.23     7753.37     97.67 o 
  -1   2   6     3195.58     3099.40     36.76 o 
   0   2   6     1637.58     1666.48     27.52 o 
   1   2   6     5259.42     5364.71     79.13 o 
   2   2   6     4311.07     4416.74     72.06 o 
   3   2   6     2706.12     2613.15     79.67 o 
   4   2   6     3629.15     3568.26    102.92 o 
   5   2   6     2079.46     2100.32     81.70 o 
   6   2   6     1366.83     1345.40     74.26 o 
   7   2   6     1108.72     1091.81     71.36 o 
   8   2   6      518.43      493.15     58.57 o 
 -11   3   6      321.44      300.71     52.78 o 
 -10   3   6      582.30      566.36     55.98 o 
  -9   3   6     1168.96     1194.55     66.81 o 
  -8   3   6     1006.37      986.85     58.01 o 
  -7   3   6     1850.63     1874.17     70.81 o 
  -6   3   6     3521.91     3653.69     66.41 o 
  -5   3   6     1527.89     1461.10     38.55 o 
  -4   3   6     2507.51     2516.31     52.63 o 
  -3   3   6     3384.41     3476.49     58.77 o 
  -2   3   6     1515.42     1544.45     36.56 o 
  -1   3   6     1456.08     1396.21     36.01 o 
   0   3   6     1155.70     1106.51     57.77 o 
   1   3   6      560.50      512.66     25.38 o 
   2   3   6      170.83      169.37     25.78 o 
   3   3   6       81.52       77.09     25.28 o 
   4   3   6       54.89      105.51     31.31 o 
   5   3   6       24.83       40.30     29.47 o 
   6   3   6        0.32       -8.37     27.93 o 
   7   3   6        1.02       13.84     34.14 o 
   8   3   6       18.62       11.07     38.39 o 
 -11   4   6      305.72      326.18     55.12 o 
 -10   4   6      392.30      439.32     53.95 o 
  -9   4   6      652.79      664.05     54.45 o 
  -8   4   6     1051.77     1019.58     59.80 o 
  -7   4   6     2979.84     2896.39     88.22 o 
  -6   4   6     3099.42     3105.83     62.15 o 
  -5   4   6     3388.79     3404.85     97.97 o 
  -4   4   6     5269.55     5315.13     81.23 o 
  -3   4   6     4952.82     4915.81     75.81 o 
  -2   4   6     6183.84     6123.46    145.65 o 
  -1   4   6     8009.31     7860.86    107.07 o 
   0   4   6     7828.24     7834.86    108.29 o 
   1   4   6     5381.81     5278.72    118.86 o 
   2   4   6     5958.68     5774.88    131.04 o 
   3   4   6     3502.88     3549.87    103.42 o 
   4   4   6     1837.30     1978.26     81.39 o 
   5   4   6     1104.41     1254.84     74.32 o 
   6   4   6      638.55      692.78     62.69 o 
   7   4   6      468.71      507.85     58.08 o 
   8   4   6      305.99      252.85     53.22 o 
 -10   5   6       26.79      -29.28     31.01 o 
  -9   5   6       14.68      -19.93     31.50 o 
  -8   5   6        9.05       -3.75     26.95 o 
  -7   5   6       92.96       87.30     28.67 o 
  -6   5   6       51.51        7.32     20.73 o 
  -5   5   6        1.95       19.80     13.16 o 
  -4   5   6        6.18       19.77     13.05 o 
  -3   5   6        6.49        7.65     14.21 o 
  -2   5   6       22.43       28.72     13.02 o 
  -1   5   6      260.31      241.59     20.16 o 
   0   5   6      472.39      509.58     37.71 o 
   1   5   6     1109.25     1146.25     55.00 o 
   2   5   6      653.30      626.10     46.20 o 
   3   5   6      497.72      551.78     47.99 o 
   4   5   6      598.80      578.23     50.63 o 
   5   5   6      458.21      429.29     52.23 o 
   6   5   6      334.23      408.68     54.81 o 
   7   5   6      224.37      302.13     55.61 o 
 -10   6   6      847.03      964.46     71.98 o 
  -9   6   6     1124.36     1140.65     70.63 o 
  -8   6   6     1599.82     1750.88     79.12 o 
  -7   6   6     2041.75     2039.96     77.70 o 
  -6   6   6     2681.39     2740.19     87.48 o 
  -5   6   6     2583.04     2663.11     57.34 o 
  -4   6   6     2201.55     2199.74     60.51 o 
  -3   6   6      794.61      767.19     32.82 o 
  -2   6   6     1948.91     1885.35     48.97 o 
  -1   6   6     3149.96     2814.45     84.96 o 
   0   6   6     1798.76     1706.77     66.20 o 
   1   6   6     1425.89     1401.01     63.06 o 
   2   6   6     1028.41     1091.81     62.75 o 
   3   6   6      483.61      492.60     47.80 o 
   4   6   6      393.03      382.90     45.89 o 
   5   6   6      208.72      169.49     41.34 o 
   6   6   6       88.52       96.90     42.26 o 
 -10   7   6      165.06      145.00     42.51 o 
  -9   7   6      410.98      352.02     49.71 o 
  -8   7   6      434.47      456.85     47.68 o 
  -7   7   6     1276.49     1301.72     68.04 o 
  -6   7   6     2765.08     2746.41     91.36 o 
  -5   7   6     1992.06     1981.91     55.09 o 
  -4   7   6     1476.82     1519.65    101.05 o 
  -3   7   6     2871.56     2794.76     87.24 o 
  -2   7   6     2366.51     2171.25     76.35 o 
  -1   7   6     2229.27     2119.82     75.98 o 
   0   7   6     2935.80     2653.94     86.93 o 
   1   7   6     1859.99     1670.10     71.67 o 
   2   7   6     1039.79      998.30     61.46 o 
   3   7   6      757.66      849.29     65.15 o 
   4   7   6      765.88      713.52     58.88 o 
   5   7   6      545.19      613.61     61.64 o 
   6   7   6      330.48      390.16     60.11 o 
  -9   8   6      577.33      628.99     60.78 o 
  -8   8   6      554.34      567.71     52.97 o 
  -7   8   6      334.13      370.11     43.31 o 
  -6   8   6      602.73      612.32     49.34 o 
  -5   8   6      390.49      351.16     40.48 o 
  -4   8   6      157.30      153.37     31.25 o 
  -3   8   6      188.88      197.30     32.05 o 
  -2   8   6       16.03       31.74     23.99 o 
  -1   8   6       74.19       67.06     28.79 o 
   0   8   6       30.49       43.00     25.65 o 
   1   8   6       88.47       74.19     29.53 o 
   2   8   6       14.84       16.00     27.93 o 
   3   8   6       22.73       37.40     32.73 o 
   4   8   6       40.93       59.86     35.62 o 
   5   8   6       17.80      -17.10     35.37 o 
  -9   9   6      843.65      849.17     67.30 o 
  -8   9   6     1006.72     1062.95     69.27 o 
  -7   9   6     1233.50     1202.42     69.58 o 
  -6   9   6     1505.44     1586.43     76.53 o 
  -5   9   6     1401.44     1412.02     70.26 o 
  -4   9   6     1969.79     2027.47     81.15 o 
  -3   9   6     2327.89     2209.02     84.41 o 
  -2   9   6     2072.93     1891.15     79.61 o 
  -1   9   6     1860.12     1755.06     75.85 o 
   0   9   6     1647.13     1638.36     77.09 o 
   1   9   6      770.67      842.40     61.27 o 
   2   9   6      505.92      452.92     50.94 o 
   3   9   6      480.14      529.26     57.95 o 
   4   9   6      315.22      325.26     50.51 o 
  -8  10   6       89.74      140.82     43.31 o 
  -7  10   6       97.59       82.93     38.63 o 
  -6  10   6      119.77      119.72     36.79 o 
  -5  10   6       94.00      115.11     35.31 o 
  -4  10   6      186.66      197.11     37.65 o 
  -3  10   6      326.97      305.20     43.37 o 
  -2  10   6      323.37      262.02     39.80 o 
  -1  10   6      455.34      482.26     48.97 o 
   0  10   6      219.44      191.94     38.45 o 
   1  10   6      298.38      353.56     48.23 o 
   2  10   6      379.67      394.22     52.29 o 
   3  10   6      166.74      147.34     43.68 o 
  -7  11   6      500.51      560.88     59.24 o 
  -6  11   6      516.20      555.96     56.11 o 
  -5  11   6      600.63      638.03     58.32 o 
  -4  11   6      528.12      570.24     53.77 o 
  -3  11   6      423.33      423.14     48.79 o 
  -2  11   6      238.04      252.54     41.59 o 
  -1  11   6      147.54      130.42     35.99 o 
   0  11   6      175.65      186.16     40.05 o 
   1  11   6      110.94      146.36     42.02 o 
   2  11   6       52.49       59.18     37.22 o 
  -6  12   6      584.93      565.07     59.55 o 
  -5  12   6      632.44      708.78     62.07 o 
  -4  12   6      526.51      444.55     53.95 o 
  -3  12   6      578.87      636.49     57.46 o 
  -2  12   6      548.00      452.36     50.69 o 
  -1  12   6      402.18      445.04     51.00 o 
   0  12   6      500.39      470.51     53.65 o 
   0 -16   7      248.77      223.57     47.92 o 
  -2 -15   7        2.46       79.79     40.30 o 
  -1 -15   7        3.31      -21.53     35.87 o 
   0 -15   7        0.18        9.97     32.61 o 
   1 -15   7       17.86       10.40     28.79 o 
   2 -15   7       24.26       79.42     39.56 o 
   3 -15   7       29.19      -26.64     33.47 o 
   4 -15   7       62.05       65.89     38.39 o 
   5 -15   7       85.09       32.48     39.19 o 
  -3 -14   7      297.87      377.43     55.55 o 
  -2 -14   7      347.60      404.25     53.46 o 
  -1 -14   7      647.67      730.07     61.71 o 
   0 -14   7      683.43      848.99     59.68 o 
   1 -14   7      615.82      583.40     50.82 o 
   2 -14   7      618.04      734.62     62.69 o 
   3 -14   7      457.62      421.54     53.03 o 
   4 -14   7      427.50      419.94     54.75 o 
   5 -14   7      367.77      304.77     49.52 o 
   6 -14   7      374.86      368.39     56.41 o 
   7 -14   7      352.91      309.08     55.80 o 
  -4 -13   7      102.01      112.52     42.45 o 
  -3 -13   7      148.64      140.45     42.94 o 
  -2 -13   7      209.97      211.08     42.76 o 
  -1 -13   7      648.23      581.49     54.32 o 
   0 -13   7      605.39      555.04     47.86 o 
   1 -13   7      606.30      583.59     46.76 o 
   2 -13   7      975.71      987.42     43.88 o 
   3 -13   7      773.84      852.74     63.86 o 
   4 -13   7      870.08      953.82     70.63 o 
   5 -13   7     1105.58     1216.51     75.67 o 
   6 -13   7      747.46      692.23     65.89 o 
   7 -13   7      869.10      923.24     77.95 o 
   8 -13   7      716.37      643.44     68.47 o 
  -5 -12   7      136.45      153.80     44.05 o 
  -4 -12   7      255.93      349.74     48.60 o 
  -3 -12   7      316.63      312.96     48.23 o 
  -2 -12   7      236.15      216.18     40.42 o 
  -1 -12   7      226.96      269.65     38.82 o 
   0 -12   7      266.46      301.64     38.33 o 
   1 -12   7      110.37      107.29     27.32 o 
   2 -12   7      141.72      136.70     27.62 o 
   3 -12   7       97.89      189.85     38.57 o 
   4 -12   7       28.64       53.89     34.21 o 
   5 -12   7       68.60       71.49     36.17 o 
   6 -12   7        1.10       30.64     35.68 o 
   7 -12   7        1.03      -31.07     31.07 o 
   8 -12   7        1.26       -8.67     40.11 o 
  -6 -11   7      301.08      295.61     47.56 o 
  -5 -11   7      483.64      526.99     55.43 o 
  -4 -11   7      656.06      723.98     58.14 o 
  -3 -11   7     1236.80     1269.79     70.13 o 
  -2 -11   7     1258.47     1309.16     69.76 o 
  -1 -11   7     1214.77     1150.38     59.92 o 
   0 -11   7     1941.89     1980.41     72.72 o 
   1 -11   7     2167.68     2265.13     75.18 o 
   2 -11   7     1983.83     2071.83     67.80 o 
   3 -11   7     2498.48     2407.92     92.40 o 
   4 -11   7     1960.17     1904.43     84.71 o 
   5 -11   7     1521.56     1503.20     79.30 o 
   6 -11   7      839.77      870.95     65.03 o 
   7 -11   7      734.14      707.49     65.40 o 
   8 -11   7      902.85      893.83     73.46 o 
   9 -11   7      549.35      438.21     62.38 o 
  -7 -10   7        3.59        6.95     32.79 o 
  -6 -10   7        0.45       16.67     32.98 o 
  -5 -10   7        2.03      -14.58     19.57 o 
  -4 -10   7        4.08       20.64     18.28 o 
  -3 -10   7       67.43       61.05     18.28 o 
  -2 -10   7      111.83       99.17     17.89 o 
  -1 -10   7      191.09      207.82     19.60 o 
   0 -10   7      446.13      444.83     24.29 o 
   1 -10   7      722.75      767.85     29.30 o 
   2 -10   7     1269.15     1182.55     49.09 o 
   3 -10   7     1077.82     1081.21     36.30 o 
   4 -10   7      881.41      919.49     59.86 o 
   5 -10   7      667.62      682.39     54.88 o 
   6 -10   7      494.63      513.88     54.57 o 
   7 -10   7      894.21     1018.84     71.12 o 
   8 -10   7      489.08      562.79     60.97 o 
   9 -10   7      500.60      555.78     68.29 o 
  -8  -9   7      197.46      173.92     43.37 o 
  -7  -9   7      400.16      372.34     33.08 o 
  -6  -9   7      774.97      815.93     56.51 o 
  -5  -9   7     1157.60     1155.22     48.20 o 
  -4  -9   7     1299.49     1279.99     43.03 o 
  -3  -9   7     1240.95     1250.23     40.61 o 
  -2  -9   7     1472.79     1466.89     40.35 o 
  -1  -9   7     2762.07     2681.27     54.35 o 
   0  -9   7     2822.53     2831.48     51.69 o 
   1  -9   7     1830.80     1898.10     61.71 o 
   2  -9   7     1293.17     1231.44     61.98 o 
   3  -9   7     1041.42     1061.81     27.09 o 
   4  -9   7      871.41      868.64     36.85 o 
   5  -9   7      877.03      887.26     38.26 o 
   6  -9   7      473.80      478.84     31.83 o 
   7  -9   7       94.99       79.79     37.77 o 
   8  -9   7       62.87       84.65     40.79 o 
   9  -9   7       43.58       47.12     42.70 o 
  -9  -8   7       39.94       65.83     37.59 o 
  -8  -8   7      107.64      150.86     27.68 o 
  -7  -8   7      245.93      246.48     28.68 o 
  -6  -8   7      452.52      450.76     31.72 o 
  -5  -8   7      673.71      668.43     48.11 o 
  -4  -8   7      792.57      784.49     79.64 o 
  -3  -8   7     1404.82     1383.82     61.27 o 
  -2  -8   7     2726.81     2687.82     51.62 o 
  -1  -8   7     3822.38     3704.05     59.53 o 
   0  -8   7     4873.19     4695.35     67.34 o 
   1  -8   7     5494.56     5334.42     72.72 o 
   2  -8   7     4276.97     4315.48     54.56 o 
   3  -8   7     3634.53     3595.62     64.81 o 
   4  -8   7     2101.82     2188.28     50.79 o 
   5  -8   7     4051.88     4067.34     75.86 o 
   6  -8   7     3088.89     3163.18     70.86 o 
   7  -8   7     1642.70     1635.56     55.27 o 
   8  -8   7     1377.86     1371.33     55.65 o 
   9  -8   7      830.69      786.05     74.50 o 
  -9  -7   7      120.72       34.45     36.54 o 
  -8  -7   7      259.75      218.22     28.69 o 
  -7  -7   7      226.83      273.88     29.93 o 
  -6  -7   7      291.83      245.39     24.22 o 
  -5  -7   7      389.65      369.66     28.61 o 
  -4  -7   7      256.07      250.73     62.29 o 
  -3  -7   7      235.55      253.95     18.96 o 
  -2  -7   7       89.76      103.61     23.19 o 
  -1  -7   7       54.82       56.67     10.28 o 
   0  -7   7      378.86      372.81     16.90 o 
   1  -7   7        0.66       16.91      8.21 o 
   2  -7   7      392.23      408.59     20.98 o 
   3  -7   7       47.82       47.35      9.11 o 
   4  -7   7      207.59      201.33     18.57 o 
   5  -7   7      204.35      197.43     26.70 o 
   6  -7   7       26.31       22.95     18.27 o 
   7  -7   7      366.68      333.84     30.64 o 
   8  -7   7      225.09      207.94     48.76 o 
   9  -7   7      126.64      103.00     43.00 o 
 -10  -6   7      182.71      210.52     45.53 o 
  -9  -6   7      344.31      329.14     45.71 o 
  -8  -6   7      663.95      713.60     39.78 o 
  -7  -6   7     1477.19     1434.94     47.05 o 
  -6  -6   7     1864.68     1978.26     51.71 o 
  -5  -6   7     1833.13     1825.73     47.17 o 
  -4  -6   7     3248.48     3229.96     59.74 o 
  -3  -6   7     5956.57     5739.10     92.19 o 
  -2  -6   7     7216.62     7159.87     90.22 o 
  -1  -6   7     8605.91     8551.08    156.20 o 
   0  -6   7     7399.33     7144.65     82.76 o 
   1  -6   7     8671.85     8431.56     95.18 o 
   2  -6   7     4535.60     4467.57     51.35 o 
   3  -6   7     2990.01     2760.09     44.57 o 
   4  -6   7     2142.15     2205.27     36.47 o 
   5  -6   7     2209.25     2269.97     68.13 o 
   6  -6   7     2991.38     2822.27     65.94 o 
   7  -6   7      914.61      859.30     43.67 o 
   8  -6   7      353.15      358.38     35.23 o 
   9  -6   7      342.90      348.64     51.49 o 
  10  -6   7      164.81      101.57     46.76 o 
 -10  -5   7        8.67       -7.01     34.70 o 
  -9  -5   7        0.56      -10.21     30.70 o 
  -8  -5   7        1.74        0.77     18.66 o 
  -7  -5   7       27.50       32.24     38.79 o 
  -6  -5   7      141.67      157.84     19.78 o 
  -5  -5   7      323.55      326.63     21.73 o 
  -4  -5   7      387.35      400.67     22.45 o 
  -3  -5   7      823.48      807.14     30.48 o 
  -2  -5   7     2026.01     2051.75     36.62 o 
  -1  -5   7     4495.00     4580.72     57.52 o 
   0  -5   7     6501.45     6768.94    123.35 o 
   1  -5   7     3538.54     3664.72     46.92 o 
   2  -5   7     3397.90     3426.21     47.64 o 
   3  -5   7     6734.67     6728.81     71.96 o 
   4  -5   7     3067.33     3040.54     44.31 o 
   5  -5   7     3367.04     3405.41     68.99 o 
   6  -5   7     2560.45     2572.00     86.84 o 
   7  -5   7     1660.23     1677.60     57.04 o 
   8  -5   7     1009.71      966.30     49.40 o 
   9  -5   7      626.34      671.01     59.49 o 
  10  -5   7      452.33      489.58     61.95 o 
 -10  -4   7      375.38      392.07     48.97 o 
  -9  -4   7      516.81      553.44     51.80 o 
  -8  -4   7      837.76      880.20     39.52 o 
  -7  -4   7     1046.37     1011.14     38.99 o 
  -6  -4   7     1686.84     1553.78     43.61 o 
  -5  -4   7     2845.33     2787.93     54.76 o 
  -4  -4   7     3740.18     3687.01     60.25 o 
  -3  -4   7     7296.77     7386.59     91.95 o 
  -2  -4   7     5456.94     5479.38     68.16 o 
  -1  -4   7     1745.48     1712.00     50.88 o 
   0  -4   7      925.68      855.88     33.96 o 
   1  -4   7     2453.71     2409.00     33.48 o 
   2  -4   7     3982.79     4020.31     47.36 o 
   3  -4   7      790.53      801.93     21.40 o 
   4  -4   7      185.17      197.87     32.18 o 
   5  -4   7       71.46       39.75     17.02 o 
   6  -4   7      149.89      172.96     23.20 o 
   7  -4   7       24.23        5.49     20.59 o 
   8  -4   7       53.06       43.99     34.57 o 
   9  -4   7       19.14       32.67     36.91 o 
  10  -4   7        1.70       20.73     41.16 o 
 -10  -3   7      163.77      180.19     41.40 o 
  -9  -3   7      370.22      420.12     46.88 o 
  -8  -3   7      430.73      457.17     29.44 o 
  -7  -3   7      754.93      755.75     34.45 o 
  -6  -3   7     2605.75     2650.63     69.73 o 
  -5  -3   7     4309.98     4484.68    156.66 o 
  -4  -3   7     6015.63     6046.68    168.81 o 
  -3  -3   7     6181.35     6168.18     89.27 o 
  -2  -3   7     4905.12     4780.86     59.64 o 
  -1  -3   7    11789.47    11243.21    183.52 o 
   0  -3   7    11381.75    11507.26    186.53 o 
   1  -3   7    18988.93    18961.85    161.14 o 
   2  -3   7     9671.05     9790.70     94.99 o 
   3  -3   7     8119.48     8255.05     86.62 o 
   4  -3   7     6018.27     6300.30     83.31 o 
   5  -3   7     3431.31     3327.00     50.29 o 
   6  -3   7     2712.57     2843.20     68.23 o 
   7  -3   7     1816.99     1815.59    135.65 o 
   8  -3   7     1053.73     1069.23     70.07 o 
   9  -3   7      641.97      695.18     63.43 o 
  10  -3   7      309.41      375.28     59.12 o 
 -10  -2   7      113.78      136.51     38.94 o 
  -9  -2   7      118.69      105.38     33.16 o 
  -8  -2   7      293.15      312.09     38.57 o 
  -7  -2   7      319.72      328.93     24.29 o 
  -6  -2   7       10.86       23.94     14.01 o 
  -5  -2   7      230.67      204.76     17.40 o 
  -4  -2   7      224.70      237.62     37.16 o 
  -3  -2   7       66.18       67.20     11.41 o 
  -2  -2   7     2560.28     2737.03     39.76 o 
  -1  -2   7        3.36        7.52      5.01 o 
   0  -2   7     2677.04     2820.16     40.19 o 
   1  -2   7      940.94     1025.06     23.13 o 
   2  -2   7      311.27      295.55     13.90 o 
   3  -2   7     1130.21     1170.65     29.23 o 
   4  -2   7      885.41      838.68     44.73 o 
   5  -2   7      892.12      945.64     39.71 o 
   6  -2   7      708.47      680.07     56.78 o 
   7  -2   7      693.89      724.22     54.81 o 
   8  -2   7      618.45      678.82     59.31 o 
   9  -2   7      467.71      468.23     54.69 o 
 -11  -1   7      292.20      304.59     50.45 o 
 -10  -1   7      639.81      689.59     58.08 o 
  -9  -1   7     1004.50     1109.96     63.55 o 
  -8  -1   7     1848.56     1733.71     73.76 o 
  -7  -1   7     2266.38     2221.30     52.65 o 
  -6  -1   7     3411.58     3367.05     66.97 o 
  -5  -1   7     5103.61     4935.56     73.58 o 
  -4  -1   7     3106.74     3007.09     69.24 o 
  -3  -1   7     6260.05     6157.03     77.93 o 
  -2  -1   7     6873.54     6811.51     92.43 o 
  -1  -1   7     9560.28     9633.80    108.52 o 
   0  -1   7    12232.71    12369.68    110.96 o 
   1  -1   7     8201.07     8303.64     82.16 o 
   2  -1   7     6389.64     6473.15     71.78 o 
   3  -1   7     2576.90     2589.17     42.02 o 
   4  -1   7     2472.23     2327.16     76.13 o 
   5  -1   7     2601.28     2599.47     63.01 o 
   6  -1   7     1150.92     1207.47     66.07 o 
   7  -1   7      373.18      419.51     47.43 o 
   8  -1   7      210.01      237.84     46.08 o 
   9  -1   7       66.43       70.32     42.88 o 
 -11   0   7        9.92       18.64     34.82 o 
 -10   0   7       50.76       16.49     33.84 o 
  -9   0   7       94.58       77.89     34.08 o 
  -8   0   7      568.34      469.59     44.05 o 
  -7   0   7      646.30      629.56     35.90 o 
  -6   0   7      683.34      684.21     29.33 o 
  -5   0   7     2861.00     2841.56    123.01 o 
  -4   0   7     2730.53     2617.23     46.80 o 
  -3   0   7     2689.45     2737.04     45.75 o 
  -2   0   7     3899.89     3824.33     72.63 o 
  -1   0   7     5689.17     5656.78     74.31 o 
   0   0   7     7495.64     7627.56     80.23 o 
   1   0   7     4753.20     4631.00     88.69 o 
   2   0   7     2136.80     2193.38     36.97 o 
   3   0   7     3481.34     3513.71     51.78 o 
   4   0   7     2354.95     2366.63     56.68 o 
   5   0   7     2575.92     2318.28     84.28 o 
   6   0   7     2651.16     2599.74     95.60 o 
   7   0   7     1444.33     1480.62     78.87 o 
   8   0   7      540.80      518.37     56.72 o 
   9   0   7      439.81      453.10     59.68 o 
 -11   1   7      257.65      288.41     48.72 o 
 -10   1   7      729.32      861.72     66.57 o 
  -9   1   7      913.39      903.98     62.57 o 
  -8   1   7      905.52      964.03     57.89 o 
  -7   1   7     2566.05     2524.27    116.98 o 
  -6   1   7     1137.75     1165.45     36.65 o 
  -5   1   7      919.56      890.52     29.91 o 
  -4   1   7     2399.03     2470.91     47.05 o 
  -3   1   7      865.62      827.66     25.57 o 
  -2   1   7     1208.66     1205.01     34.85 o 
  -1   1   7     1153.52     1174.07     21.19 o 
   0   1   7      147.20      145.24      9.97 o 
   1   1   7       10.08       12.14      8.04 o 
   2   1   7      164.66      164.82     13.62 o 
   3   1   7       19.86       33.67     13.56 o 
   4   1   7        5.97       -7.57     20.98 o 
   5   1   7        8.36       13.97     23.99 o 
   6   1   7        3.85        5.35     27.50 o 
   7   1   7       50.92       37.34     33.96 o 
   8   1   7       21.42        2.09     34.33 o 
   9   1   7       21.74       -6.34     39.07 o 
 -11   2   7      260.42      318.74     52.54 o 
 -10   2   7      450.52      439.63     54.02 o 
  -9   2   7     1051.51     1029.79     66.13 o 
  -8   2   7     2138.22     2204.96     81.82 o 
  -7   2   7     2880.59     2927.52     86.50 o 
  -6   2   7     2313.22     2281.23     57.49 o 
  -5   2   7     3705.05     3726.29     83.08 o 
  -4   2   7     7381.55     7383.73     98.71 o 
  -3   2   7    10268.79    10236.17    129.01 o 
  -2   2   7    10658.72    10476.58    126.39 o 
  -1   2   7    11847.25    12091.09    111.55 o 
   0   2   7     6910.93     7032.71     74.31 o 
   1   2   7     5785.80     5645.81     84.51 o 
   2   2   7     4564.68     4459.10     74.84 o 
   3   2   7     3692.97     3566.48     97.39 o 
   4   2   7     2205.87     2260.88     82.13 o 
   5   2   7     1254.24     1345.83     68.78 o 
   6   2   7     1155.09     1191.22     72.59 o 
   7   2   7      635.68      659.26     60.97 o 
   8   2   7      221.47      288.29     50.94 o 
 -11   3   7       69.78      105.69     41.71 o 
 -10   3   7       19.86      -17.10     30.33 o 
  -9   3   7       38.52       36.54     32.24 o 
  -8   3   7        3.16      -25.28     25.28 o 
  -7   3   7      130.06      156.02     29.84 o 
  -6   3   7        1.83        3.97     28.91 o 
  -5   3   7       90.09       86.44     15.79 o 
  -4   3   7       62.67       57.04     14.03 o 
  -3   3   7       70.17       75.61     21.16 o 
  -2   3   7      398.93      414.43     25.13 o 
  -1   3   7      621.62      652.69     39.34 o 
   0   3   7     1620.01     1520.05     39.92 o 
   1   3   7     1769.55     1724.85     60.91 o 
   2   3   7      857.10      890.22     34.62 o 
   3   3   7     1200.82     1224.88     61.40 o 
   4   3   7     1196.10     1122.20     64.41 o 
   5   3   7      775.46      715.92     56.85 o 
   6   3   7      479.18      522.00     55.86 o 
   7   3   7      552.50      639.75     63.43 o 
   8   3   7      246.41      152.57     51.80 o 
 -11   4   7      641.55      562.79     63.30 o 
 -10   4   7      916.96      928.04     70.01 o 
  -9   4   7     1337.95     1377.88     73.58 o 
  -8   4   7     1570.41     1685.97     74.07 o 
  -7   4   7     2153.45     2107.33     74.81 o 
  -6   4   7     2521.38     2449.34     56.86 o 
  -5   4   7     2850.55     2752.09     57.87 o 
  -4   4   7     2178.04     2210.90     50.02 o 
  -3   4   7     3933.42     3892.05     67.91 o 
  -2   4   7     3872.08     3932.17     68.40 o 
  -1   4   7      609.04      613.43     27.89 o 
   0   4   7      964.26      924.63     33.52 o 
   1   4   7     2181.92     2180.42     52.68 o 
   2   4   7     1573.09     1469.54     64.35 o 
   3   4   7      998.20      881.10     54.20 o 
   4   4   7      667.41      715.18     57.09 o 
   5   4   7       97.80       89.02     37.53 o 
   6   4   7       58.52       84.78     40.23 o 
   7   4   7       70.85       97.45     45.59 o 
 -10   5   7      202.47      210.71     45.09 o 
  -9   5   7      453.85      465.40     49.89 o 
  -8   5   7      770.30      729.88     52.78 o 
  -7   5   7     2071.55     1995.85     77.21 o 
  -6   5   7     2725.64     2695.84     84.90 o 
  -5   5   7     3730.67     3641.28     84.53 o 
  -4   5   7     5507.73     5273.78     85.37 o 
  -3   5   7     3104.65     2963.03     60.58 o 
  -2   5   7     2396.48     2313.13     53.79 o 
  -1   5   7     4071.74     3908.10     75.76 o 
   0   5   7     3030.50     3025.10     63.37 o 
   1   5   7     2735.65     2617.83     85.21 o 
   2   5   7     2214.29     2009.76     76.53 o 
   3   5   7     1501.76     1443.15     72.10 o 
   4   5   7      733.26      780.82     57.83 o 
   5   5   7      552.29      606.66     56.72 o 
   6   5   7      450.76      507.48     58.88 o 
   7   5   7      356.51      391.39     57.52 o 
 -10   6   7      405.06      432.61     52.97 o 
  -9   6   7      588.49      651.75     58.32 o 
  -8   6   7      586.81      624.43     52.78 o 
  -7   6   7      794.05      850.40     56.72 o 
  -6   6   7      769.37      768.82     49.16 o 
  -5   6   7      120.00      135.46     20.01 o 
  -4   6   7      135.94      117.19     18.71 o 
  -3   6   7       87.32       86.84     17.86 o 
  -2   6   7       65.17       53.19     16.44 o 
   0   6   7      559.94      561.75     42.70 o 
   1   6   7      403.33      400.81     41.16 o 
   2   6   7       75.70      128.27     33.22 o 
   3   6   7      105.79       82.62     33.41 o 
   4   6   7       44.07       47.99     31.68 o 
   5   6   7       45.72       38.20     37.59 o 
   6   6   7       68.42       77.33     44.17 o 
 -10   7   7      549.20      655.63     64.90 o 
  -9   7   7      966.13     1073.35     69.70 o 
  -8   7   7     1750.86     1784.04     83.91 o 
  -7   7   7     1882.07     2082.23     84.34 o 
  -6   7   7     1829.22     1854.11     76.90 o 
  -5   7   7     3106.25     3138.06     68.34 o 
  -4   7   7     4374.97     4318.50    170.07 o 
  -3   7   7     3321.30     3133.00     68.00 o 
  -2   7   7     3485.62     3315.59     99.54 o 
  -1   7   7     5180.57     4897.66    124.09 o 
   0   7   7     2156.63     1923.94     75.79 o 
   1   7   7      956.31      893.71     56.66 o 
   2   7   7     1106.33     1161.33     65.21 o 
   3   7   7      586.87      597.00     54.51 o 
   4   7   7      323.57      296.10     45.77 o 
   5   7   7      209.44      241.59     51.12 o 
  -9   8   7       75.94      117.50     40.60 o 
  -8   8   7       19.07      -31.68     31.68 o 
  -7   8   7       56.62       74.13     34.76 o 
  -6   8   7      132.50      157.49     36.11 o 
  -5   8   7      136.07      109.63     31.19 o 
  -4   8   7      454.13      408.19     41.53 o 
  -3   8   7      700.78      642.58     48.60 o 
  -2   8   7      680.97      658.33     50.08 o 
  -1   8   7      670.44      605.18     47.86 o 
   0   8   7      770.01      622.90     50.39 o 
   1   8   7      924.96      929.82     62.14 o 
   2   8   7      524.59      563.71     51.74 o 
   3   8   7      482.70      491.18     55.12 o 
   4   8   7      469.46      443.19     54.08 o 
  -9   9   7      757.94      747.72     65.46 o 
  -8   9   7      750.10      864.30     65.95 o 
  -7   9   7      717.94      741.14     58.88 o 
  -6   9   7      652.64      670.21     54.75 o 
  -5   9   7      648.25      653.23     53.03 o 
  -4   9   7      671.93      692.23     56.17 o 
  -3   9   7      675.90      593.55     50.20 o 
  -1   9   7      389.72      373.06     43.80 o 
   0   9   7      344.75      302.80     42.39 o 
   1   9   7       40.90       27.75     30.58 o 
   2   9   7       45.12       41.10     34.76 o 
   3   9   7       46.17        7.69     33.71 o 
  -8  10   7      682.38      689.89     61.95 o 
  -7  10   7      668.90      667.38     61.21 o 
  -6  10   7      908.78      944.65     66.07 o 
  -5  10   7      995.47     1089.84     70.07 o 
  -4  10   7     1164.24      970.00     66.63 o 
  -3  10   7     1656.38     1739.19     84.04 o 
  -2  10   7     1216.71     1237.80     69.21 o 
  -1  10   7      930.12      851.20     59.24 o 
   0  10   7      715.48      670.70     55.06 o 
   1  10   7      462.94      449.10     52.35 o 
   2  10   7      373.29      333.44     50.69 o 
  -7  11   7       10.06        2.71     35.68 o 
  -6  11   7       73.60       50.20     39.00 o 
  -5  11   7       24.63        0.74     32.42 o 
  -4  11   7        0.14      -30.08     30.08 o 
  -2  11   7       27.44       29.16     30.82 o 
  -1  11   7      104.38      123.60     37.47 o 
   0  11   7       30.41       29.22     36.30 o 
   1  11   7       46.34       44.48     37.47 o 
  -5  12   7      672.25      625.23     61.52 o 
  -4  12   7      557.61      508.22     57.09 o 
  -3  12   7      424.76      349.50     51.80 o 
  -2  12   7      398.63      404.87     52.54 o 
   0 -16   8      240.50      232.79     47.68 o 
  -2 -15   8      162.27      137.56     47.12 o 
  -1 -15   8      273.30      235.62     48.42 o 
   0 -15   8      313.04      358.85     50.14 o 
   1 -15   8      612.75      648.00     54.38 o 
   2 -15   8      531.93      577.31     62.26 o 
   3 -15   8      389.94      424.80     57.83 o 
   4 -15   8      549.66      561.99     63.00 o 
   5 -15   8      412.24      492.35     60.17 o 
   6 -15   8      497.32      571.71     67.86 o 
  -3 -14   8      142.24      161.61     45.09 o 
  -2 -14   8      144.11      127.96     43.62 o 
  -1 -14   8      144.49      205.29     43.68 o 
   0 -14   8      105.12      128.21     36.24 o 
   1 -14   8       51.26       59.92     31.50 o 
   2 -14   8       18.50       37.47     33.53 o 
   3 -14   8        8.00       -2.52     34.02 o 
   4 -14   8        8.06       26.88     35.81 o 
   5 -14   8        0.92       11.69     38.14 o 
   6 -14   8       33.94        6.40     40.79 o 
   7 -14   8       16.35       21.96     41.83 o 
  -4 -13   8      260.88      281.40     48.23 o 
  -3 -13   8      531.42      492.66     57.46 o 
  -2 -13   8      696.73      774.42     64.84 o 
  -1 -13   8      899.32      932.84     65.21 o 
   0 -13   8     1040.57     1211.22     67.80 o 
   1 -13   8     1013.96     1043.76     59.49 o 
   2 -13   8     1396.38     1379.34     48.31 o 
   3 -13   8     1399.45     1370.31     78.32 o 
   4 -13   8     1223.77     1246.72     81.45 o 
   5 -13   8      965.43      888.48     70.20 o 
   6 -13   8      581.81      614.90     65.70 o 
   7 -13   8      673.11      725.02     72.90 o 
  -5 -12   8        0.52       -8.86     31.44 o 
  -4 -12   8       35.46       58.14     35.74 o 
  -3 -12   8       31.95       67.49     34.57 o 
  -2 -12   8       18.63       44.79     32.11 o 
  -1 -12   8      121.59      143.65     35.56 o 
   0 -12   8      249.86      174.10     33.59 o 
   1 -12   8      328.84      418.28     39.19 o 
   2 -12   8      465.75      396.50     36.24 o 
   3 -12   8      596.43      631.20     57.52 o 
   4 -12   8      729.27      709.89     62.32 o 
   5 -12   8      515.64      470.02     54.08 o 
   6 -12   8      543.38      625.36     63.86 o 
   7 -12   8      588.29      633.48     66.63 o 
   8 -12   8      496.18      509.51     63.86 o 
  -6 -11   8      208.30      221.78     46.69 o 
  -5 -11   8      435.34      430.83     52.54 o 
  -4 -11   8      773.06      817.49     63.86 o 
  -3 -11   8      739.82      737.57     57.64 o 
  -2 -11   8      971.47      973.32     59.43 o 
  -1 -11   8     1073.09     1126.20     59.68 o 
   0 -11   8      625.14      564.45     42.88 o 
   1 -11   8      599.70      597.55     43.62 o 
   2 -11   8      695.14      656.18     42.39 o 
   3 -11   8      781.53      749.20     56.29 o 
   4 -11   8      586.28      536.77     54.02 o 
   5 -11   8      523.59      513.08     53.58 o 
   6 -11   8       99.14       56.17     37.96 o 
   7 -11   8       36.16       37.34     40.85 o 
   8 -11   8       43.91       47.99     41.65 o 
  -7 -10   8       99.80      107.91     39.07 o 
  -6 -10   8      252.08      228.12     44.66 o 
  -5 -10   8      441.48      485.34     49.83 o 
  -4 -10   8      749.06      742.80     56.85 o 
  -3 -10   8     1184.62     1317.34     70.01 o 
  -2 -10   8     1202.63     1331.55     66.50 o 
  -1 -10   8     1649.67     1509.04     64.23 o 
   0 -10   8     2799.38     2710.79     82.81 o 
   1 -10   8     2968.63     2867.91     80.72 o 
   2 -10   8     2963.30     2898.67     78.19 o 
   3 -10   8     2416.58     2461.95     68.96 o 
   4 -10   8     3127.55     3013.41    104.71 o 
   5 -10   8     2756.21     3054.19    111.54 o 
   6 -10   8     1031.56     1105.96     72.16 o 
   7 -10   8     1143.51     1245.79     82.44 o 
   8 -10   8     1076.50     1090.33     79.79 o 
  -8  -9   8       79.68       56.05     37.77 o 
  -7  -9   8      103.47       96.16     35.13 o 
  -6  -9   8      163.01      245.90     42.33 o 
  -5  -9   8      129.33       54.32     30.76 o 
  -4  -9   8      176.64      152.08     35.07 o 
  -3  -9   8      183.08      173.06     33.16 o 
  -2  -9   8        4.31        7.87     21.04 o 
  -1  -9   8       76.12       75.12     23.01 o 
   0  -9   8      133.66      159.03     24.98 o 
   1  -9   8       35.06       32.67     18.76 o 
   2  -9   8      280.40      269.18     21.27 o 
   3  -9   8      136.93      137.58     16.96 o 
   4  -9   8      137.54      108.21     31.13 o 
   5  -9   8      127.43      118.98     34.51 o 
   6  -9   8      235.98      266.38     44.29 o 
   7  -9   8      397.46      400.75     52.23 o 
   8  -9   8      225.26      265.09     50.94 o 
   9  -9   8      220.27      171.03     51.62 o 
  -8  -8   8      367.55      379.46     47.25 o 
  -7  -8   8      756.57      794.54     61.09 o 
  -6  -8   8     1029.95     1071.38     43.76 o 
  -5  -8   8     1560.23     1531.70     46.60 o 
  -4  -8   8     1988.17     1998.63     49.59 o 
  -3  -8   8     1924.55     1972.51     46.50 o 
  -2  -8   8     3099.94     3134.36     55.86 o 
  -1  -8   8     5253.78     5044.77     71.22 o 
   0  -8   8     6531.14     6305.38    128.70 o 
   1  -8   8     4769.99     4826.30    102.99 o 
   2  -8   8     2270.86     2277.98     49.26 o 
   3  -8   8     2174.26     2153.67     47.16 o 
   4  -8   8     1838.68     1810.86     75.55 o 
   5  -8   8     3186.83     3065.88    104.83 o 
   6  -8   8     1296.89     1380.40     78.13 o 
   7  -8   8      431.69      349.68     50.14 o 
   8  -8   8      426.23      369.55     54.38 o 
   9  -8   8      219.66      324.03     57.15 o 
  -8  -7   8        7.38       12.11     21.84 o 
  -7  -7   8       35.64       38.21     20.68 o 
  -6  -7   8      112.73       92.95     20.20 o 
  -5  -7   8      134.96      121.17     18.99 o 
  -4  -7   8      266.06      270.57     21.09 o 
  -3  -7   8      671.25      697.00     27.65 o 
  -2  -7   8     1965.47     2032.24     43.00 o 
  -1  -7   8     3963.03     4058.01     57.59 o 
   0  -7   8     3310.57     3203.96     56.26 o 
   1  -7   8     1691.17     1716.37     54.26 o 
   2  -7   8     3525.29     3387.57     76.96 o 
   3  -7   8     3399.55     3418.57     74.90 o 
   4  -7   8     1943.54     1922.16     54.02 o 
   5  -7   8     3165.84     3082.89     64.56 o 
   6  -7   8     2925.65     2950.68     70.01 o 
   7  -7   8     1462.65     1402.67     79.92 o 
   8  -7   8      956.07      952.83     74.19 o 
   9  -7   8      648.22      692.42     69.89 o 
 -10  -6   8      145.69       96.65     41.10 o 
  -9  -6   8      380.43      343.84     45.83 o 
  -8  -6   8      604.62      582.95     35.37 o 
  -7  -6   8      549.57      516.52     31.68 o 
  -6  -6   8     1038.81      972.69     44.85 o 
  -5  -6   8     1388.29     1362.47     40.63 o 
  -4  -6   8     2187.41     2176.02     47.42 o 
  -3  -6   8     2919.00     2827.79     50.17 o 
  -2  -6   8     1851.17     1855.92     36.02 o 
  -1  -6   8     2314.32     2294.47     46.79 o 
   0  -6   8     1695.35     1719.93     54.02 o 
   1  -6   8     1801.45     1754.82     53.40 o 
   2  -6   8      397.46      386.74     14.95 o 
   3  -6   8      343.58      342.09     15.83 o 
   4  -6   8      237.76      272.40     15.76 o 
   5  -6   8      137.44      146.09     20.22 o 
   6  -6   8       49.03       50.90     19.77 o 
   7  -6   8       56.66       68.15     24.71 o 
   8  -6   8       23.53       10.47     56.35 o 
   9  -6   8        5.71       10.58     42.45 o 
 -10  -5   8      157.84      132.70     41.59 o 
  -9  -5   8      239.27      261.96     42.39 o 
  -8  -5   8      341.14      402.05     30.19 o 
  -7  -5   8      956.87      966.26     39.44 o 
  -6  -5   8     1441.23     1523.59     45.05 o 
  -5  -5   8     1598.18     1705.09     43.72 o 
  -4  -5   8     3559.50     3660.26     61.84 o 
  -3  -5   8     6388.55     6362.01     83.67 o 
  -2  -5   8     7419.54     7513.37    115.47 o 
  -1  -5   8     7635.95     7761.20    143.34 o 
   0  -5   8     8166.08     8119.81    145.31 o 
   1  -5   8     8371.66     8342.76    147.16 o 
   2  -5   8     5852.88     5881.87     62.86 o 
   3  -5   8     7965.25     7977.17     93.46 o 
   4  -5   8     5536.55     5636.40     82.90 o 
   5  -5   8     3447.64     3465.77     95.54 o 
   6  -5   8     2615.51     2615.51     66.79 o 
   7  -5   8     1766.94     1712.94     70.16 o 
   8  -5   8      759.44      749.56     45.42 o 
   9  -5   8      598.46      590.35     60.11 o 
 -10  -4   8       97.68      186.16     41.77 o 
  -9  -4   8       99.14      151.96     37.28 o 
  -8  -4   8      206.55      214.73     25.42 o 
  -7  -4   8       55.04       37.08     17.92 o 
  -6  -4   8        4.60       22.22     15.35 o 
  -5  -4   8       90.81       96.47     16.12 o 
  -4  -4   8        7.58        7.87     11.18 o 
  -3  -4   8      457.57      480.11     19.80 o 
  -2  -4   8        1.87        8.95      6.13 o 
  -1  -4   8      947.92      874.21     38.02 o 
   0  -4   8      566.20      528.09     30.27 o 
   1  -4   8      742.00      739.39     14.73 o 
   2  -4   8     1410.00     1373.06     29.34 o 
   3  -4   8     1160.92     1207.16     27.16 o 
   4  -4   8      757.49      780.27     25.01 o 
   5  -4   8     1291.25     1268.18     49.06 o 
   6  -4   8     1031.96      962.88     43.64 o 
   7  -4   8      673.64      671.46     39.88 o 
   8  -4   8      657.84      715.92     59.00 o 
   9  -4   8      407.45      399.39     55.18 o 
  10  -4   8      294.71      304.10     55.31 o 
 -10  -3   8      427.21      446.64     50.26 o 
  -9  -3   8      709.28      703.55     57.15 o 
  -8  -3   8     1114.64     1140.72     48.79 o 
  -7  -3   8     1385.89     1419.13     63.34 o 
  -6  -3   8     2970.06     2933.40     59.85 o 
  -5  -3   8     4309.11     4225.82     69.03 o 
  -4  -3   8     5287.21     5333.51     75.26 o 
  -3  -3   8     9520.28     9342.74    108.69 o 
  -2  -3   8     6953.11     6845.76     79.98 o 
  -1  -3   8     4290.95     4103.06     90.74 o 
   0  -3   8     3773.06     3720.28     83.85 o 
   1  -3   8     6575.05     6431.76     66.75 o 
   2  -3   8     5022.39     5078.05     59.65 o 
   3  -3   8     4181.79     4118.23     54.84 o 
   4  -3   8     2556.24     2561.18     44.06 o 
   5  -3   8     1444.89     1390.42     63.34 o 
   6  -3   8      503.46      536.99     47.68 o 
   7  -3   8      388.68      409.11     34.90 o 
   8  -3   8      138.93      151.71     39.87 o 
   9  -3   8       49.18       70.81     41.10 o 
 -11  -2   8       16.35       31.50     37.71 o 
 -10  -2   8       25.01       53.09     35.37 o 
  -9  -2   8      117.43      139.77     34.33 o 
  -8  -2   8      296.94      281.89     38.08 o 
  -7  -2   8       68.83       73.50     20.30 o 
  -6  -2   8     1076.33     1037.10     35.00 o 
  -5  -2   8     3319.14     3260.86     64.57 o 
  -4  -2   8     2552.65     2431.37     44.38 o 
  -3  -2   8     2516.05     2534.98     42.16 o 
  -2  -2   8     3748.16     3661.07     50.42 o 
  -1  -2   8     6458.60     6565.73     98.80 o 
   0  -2   8     5069.01     4889.57     64.97 o 
   1  -2   8     7281.25     7616.30     84.70 o 
   2  -2   8     6690.00     6865.20     75.16 o 
   3  -2   8     3088.60     3013.95     69.82 o 
   4  -2   8     2735.84     2776.29     46.85 o 
   5  -2   8     3712.04     3578.35     75.08 o 
   6  -2   8     2341.95     2243.66     62.99 o 
   7  -2   8     1196.16     1227.09     71.61 o 
   8  -2   8      773.28      839.76     67.55 o 
   9  -2   8      658.72      604.81     60.47 o 
 -11  -1   8      210.73      241.16     44.29 o 
 -10  -1   8      309.91      338.43     47.19 o 
  -9  -1   8      384.87      338.43     41.53 o 
  -8  -1   8     1275.52     1267.94     63.86 o 
  -7  -1   8     1435.85     1406.88     43.39 o 
  -6  -1   8      616.11      551.34     27.91 o 
  -5  -1   8     2011.46     2056.43     44.50 o 
  -4  -1   8     1072.44     1028.03     28.44 o 
  -3  -1   8      360.36      326.95     31.47 o 
  -2  -1   8     2164.94     2193.63     38.31 o 
  -1  -1   8      746.54      777.21     22.27 o 
   0  -1   8      155.17      194.44     10.64 o 
   1  -1   8      133.77      127.53     10.63 o 
   2  -1   8        3.04       -5.24     10.39 o 
   3  -1   8       24.91       26.94     10.39 o 
   4  -1   8       20.26       26.43     11.96 o 
   5  -1   8        5.97        3.54     17.97 o 
   6  -1   8       69.23       61.34     31.13 o 
   7  -1   8       40.05       27.44     31.44 o 
   8  -1   8       48.60       83.18     40.30 o 
   9  -1   8       61.36       76.22     41.96 o 
 -11   0   8      157.74      194.53     46.08 o 
 -10   0   8      515.58      489.27     50.88 o 
  -9   0   8     1078.95     1075.75     66.75 o 
  -8   0   8     1893.57     1942.58     76.59 o 
  -7   0   8     2557.55     2493.50    165.95 o 
  -6   0   8     2442.91     2441.50     52.89 o 
  -5   0   8     4515.12     4591.16     72.05 o 
  -4   0   8     6900.08     6978.48    121.90 o 
  -3   0   8     9040.64     9128.38    110.77 o 
  -2   0   8    11993.34    11829.72    135.46 o 
  -1   0   8    12914.58    13072.69    147.87 o 
   0   0   8    10347.72    10265.18     98.35 o 
   1   0   8     6611.24     6726.36     73.49 o 
   2   0   8     3860.97     3864.36     53.90 o 
   3   0   8     2255.86     2284.80     42.39 o 
   4   0   8     1608.53     1698.54     39.25 o 
   5   0   8     2639.88     2778.77     94.68 o 
   6   0   8     1249.90     1214.97     70.38 o 
   7   0   8      504.15      593.37     55.25 o 
   8   0   8      231.27      241.16     48.54 o 
   9   0   8      149.13      207.20     49.28 o 
 -11   1   8       22.93       -6.64     38.14 o 
 -10   1   8        6.91       16.00     33.77 o 
  -9   1   8       36.13       24.24     31.87 o 
  -8   1   8        1.56        7.01     24.85 o 
  -7   1   8        0.77        0.75     15.63 o 
  -6   1   8       13.56       26.45     14.89 o 
  -5   1   8       51.77       52.86     13.99 o 
  -4   1   8      132.43      125.58     14.58 o 
  -3   1   8      763.87      819.36     27.79 o 
  -2   1   8     2012.15     1931.88     86.07 o 
  -1   1   8     2449.34     2558.50     35.56 o 
   0   1   8     2337.31     2370.14     35.84 o 
   1   1   8     1911.96     1912.44     34.70 o 
   2   1   8     1848.52     1909.75     37.35 o 
   3   1   8     2388.41     2416.78     55.03 o 
   4   1   8     1410.72     1390.92     64.84 o 
   5   1   8     1288.08     1348.41     70.50 o 
   6   1   8     1442.44     1470.22     78.62 o 
   7   1   8      611.02      635.51     60.97 o 
   8   1   8      181.75      182.96     48.48 o 
 -11   2   8      380.59      399.64     52.48 o 
 -10   2   8      897.29      865.60     63.18 o 
  -9   2   8     1353.66     1329.15     68.16 o 
  -8   2   8     1479.97     1486.40     66.20 o 
  -7   2   8     2421.12     2502.60     78.68 o 
  -6   2   8     2482.17     2458.26     55.28 o 
  -5   2   8     1951.27     1951.81     49.92 o 
  -4   2   8     4373.62     4298.07     69.96 o 
  -3   2   8     7347.37     7412.93     99.93 o 
  -2   2   8     3488.20     3548.88     68.30 o 
  -1   2   8     1660.03     1664.94     30.83 o 
   0   2   8     2070.98     2205.60     36.85 o 
   1   2   8     2092.44     2173.02     49.63 o 
   2   2   8      999.83     1040.38     49.95 o 
   3   2   8     1249.98     1257.18     59.74 o 
   4   2   8      363.58      371.34     40.05 o 
   5   2   8      133.37      128.82     34.27 o 
   6   2   8      121.72      122.24     40.54 o 
   7   2   8        6.97       -1.91     35.68 o 
   8   2   8        0.88      -16.98     34.39 o 
 -11   3   8       80.47       89.94     43.86 o 
 -10   3   8      222.26      178.04     40.97 o 
  -9   3   8      465.55      536.89     48.54 o 
  -8   3   8      900.38      834.28     52.72 o 
  -7   3   8     1300.44     1287.07     60.29 o 
  -6   3   8     2121.07     2035.15     65.52 o 
  -5   3   8     4132.12     4119.84    134.73 o 
  -4   3   8     3680.86     3535.44     64.22 o 
  -3   3   8     5859.09     5532.21     84.08 o 
  -2   3   8     8165.60     7864.18    108.43 o 
  -1   3   8     4535.49     4499.92     75.95 o 
   0   3   8     2282.28     2382.72     53.14 o 
   1   3   8     3221.89     3125.46     63.13 o 
   2   3   8     3907.19     3701.86     71.39 o 
   3   3   8     2680.02     2850.31     92.34 o 
   4   3   8     1424.95     1514.82     71.12 o 
   5   3   8     1060.92     1172.46     69.09 o 
   6   3   8      668.15      745.51     61.15 o 
   7   3   8      522.82      536.52     61.34 o 
 -10   4   8      339.54      368.14     51.55 o 
  -9   4   8      492.13      496.78     48.48 o 
  -8   4   8      429.88      469.46     44.85 o 
  -7   4   8      562.81      655.75     46.63 o 
  -6   4   8      559.86      574.51     31.86 o 
  -5   4   8      384.73      364.74     25.14 o 
  -4   4   8      247.10      237.83     27.38 o 
  -3   4   8      130.05      114.90     17.63 o 
  -2   4   8        3.85       12.21     13.59 o 
  -1   4   8      110.42       97.39     26.21 o 
   0   4   8      847.01      812.08     33.98 o 
   1   4   8      493.08      461.01     32.67 o 
   2   4   8      175.79      124.03     29.53 o 
   3   4   8      289.43      268.72     36.48 o 
   4   4   8      151.37      156.69     36.91 o 
   5   4   8      115.28       95.48     38.70 o 
   6   4   8       84.75       88.65     38.94 o 
   7   4   8       91.81      122.43     44.29 o 
 -10   5   8      505.65      564.88     58.14 o 
  -9   5   8      999.87     1010.42     64.72 o 
  -8   5   8     1358.81     1477.42     72.72 o 
  -7   5   8     2057.65     2051.71     79.36 o 
  -6   5   8     3443.47     3492.53     98.80 o 
  -5   5   8     5196.69     5168.81    116.12 o 
  -4   5   8     4393.89     4251.60     77.64 o 
  -3   5   8     4883.19     4908.97     85.09 o 
  -2   5   8     8789.40     8300.81    119.98 o 
  -1   5   8     4254.93     4169.66     77.49 o 
   0   5   8     1731.40     1734.16     49.61 o 
   1   5   8     3005.33     3015.13     94.07 o 
   2   5   8     1547.45     1528.42     68.66 o 
   3   5   8      849.66      909.03     58.94 o 
   4   5   8      496.74      540.52     51.49 o 
   5   5   8      198.43      152.26     43.13 o 
   6   5   8       77.77       38.27     40.17 o 
 -10   6   8       19.64       46.82     39.56 o 
  -9   6   8       18.00       38.76     35.44 o 
  -8   6   8       12.84       -8.92     27.75 o 
  -7   6   8       98.65       88.53     30.94 o 
  -6   6   8       56.42       67.61     27.56 o 
  -5   6   8      132.96      149.73     21.92 o 
  -4   6   8      827.41      818.44     36.53 o 
  -3   6   8      862.35      799.61     53.40 o 
  -2   6   8      914.62      884.52     37.19 o 
  -1   6   8     1586.67     1621.12     69.92 o 
   0   6   8     1460.63     1472.37     64.97 o 
   1   6   8     1840.58     1667.64     71.98 o 
   2   6   8     1493.78     1453.73     72.53 o 
   3   6   8     1123.19     1070.77     65.95 o 
   4   6   8      791.16      740.52     61.27 o 
   5   6   8      497.30      606.04     62.14 o 
   6   6   8      311.89      364.39     57.83 o 
  -9   7   8      461.33      558.30     55.55 o 
  -8   7   8      696.90      863.50     64.23 o 
  -7   7   8     1104.59     1215.28     65.70 o 
  -6   7   8     1409.15     1314.70     65.09 o 
  -5   7   8      710.31      709.73     36.37 o 
  -4   7   8      605.22      638.40     36.01 o 
  -3   7   8      972.93      995.95     76.53 o 
  -2   7   8      925.54      971.10     58.08 o 
  -1   7   8     1219.95     1144.16     59.43 o 
   0   7   8      353.73      377.80     41.96 o 
   1   7   8      184.22      228.18     39.37 o 
   2   7   8      147.67      147.03     36.36 o 
   3   7   8       21.56       16.55     34.21 o 
   4   7   8       22.03       13.35     36.17 o 
   5   7   8        3.29       -3.75     39.80 o 
  -9   8   8      555.75      607.52     58.88 o 
  -8   8   8      870.41      955.79     66.87 o 
  -7   8   8      952.97      959.41     66.01 o 
  -6   8   8      871.62      803.34     56.48 o 
  -5   8   8     1085.72     1154.19     66.50 o 
  -4   8   8     1694.91     1720.36     76.78 o 
  -3   8   8     2066.97     2083.40     83.79 o 
  -1   8   8     2111.40     1933.35     78.19 o 
   0   8   8     1133.79     1027.64     61.15 o 
   1   8   8      603.27      684.54     56.17 o 
   2   8   8      675.13      646.46     55.55 o 
   3   8   8      538.27      519.60     55.37 o 
   4   8   8      320.25      321.75     52.78 o 
  -8   9   8        5.19       -0.74     33.41 o 
  -7   9   8       80.63      131.04     40.23 o 
  -6   9   8       74.71       35.01     31.74 o 
  -5   9   8       36.52       11.75     28.67 o 
  -4   9   8        4.42       18.21     29.53 o 
  -3   9   8       43.96       37.96     29.04 o 
  -2   9   8      137.96      138.48     36.97 o 
  -1   9   8      150.34      148.76     35.25 o 
   0   9   8       77.04       16.92     31.25 o 
   1   9   8      161.17      116.77     38.94 o 
   2   9   8       90.69       62.38     38.08 o 
   3   9   8       99.02      160.51     43.62 o 
  -7  10   8      615.90      610.72     60.91 o 
  -6  10   8      848.63      927.98     66.63 o 
  -5  10   8      896.66      937.64     67.80 o 
  -4  10   8     1013.59     1067.69     68.66 o 
  -3  10   8      952.29      982.12     69.52 o 
  -2  10   8      724.34      683.31     56.72 o 
  -1  10   8      579.25      503.67     50.39 o 
   0  10   8      398.94      473.34     50.32 o 
   1  10   8      291.72      284.47     48.17 o 
  -6  11   8      192.21      187.52     44.73 o 
  -5  11   8      210.25      199.51     45.77 o 
  -4  11   8      230.28      272.11     48.97 o 
  -3  11   8      361.41      387.40     50.32 o 
  -2  11   8      311.66      292.90     46.69 o 
  -1  11   8      324.60      366.42     50.20 o 
   0  11   8      348.24      351.41     51.43 o 
   0 -16   9       37.14       21.84     38.57 o 
   2 -16   9        9.63      -15.26     37.77 o 
   3 -16   9        0.35       14.58     41.71 o 
   4 -16   9        0.01       36.48     44.36 o 
  -2 -15   9      258.86      345.68     53.40 o 
  -1 -15   9      460.74      494.32     58.14 o 
   0 -15   9      535.35      604.56     57.03 o 
   1 -15   9      591.31      614.53     53.58 o 
   2 -15   9      672.58      742.92     66.07 o 
   3 -15   9      645.02      670.27     67.92 o 
   4 -15   9      573.96      649.66     67.73 o 
   5 -15   9      453.82      452.85     63.74 o 
  -3 -14   9        8.49       21.35     40.11 o 
  -2 -14   9       26.22       50.75     38.57 o 
  -1 -14   9       75.40       37.22     33.59 o 
   0 -14   9       87.98       81.88     33.59 o 
   1 -14   9      116.11      114.00     33.71 o 
   2 -14   9      167.77      216.25     46.57 o 
   3 -14   9      257.15      224.61     48.48 o 
   4 -14   9      381.33      380.87     54.88 o 
   5 -14   9      311.87      325.20     55.18 o 
   6 -14   9      488.82      494.69     67.06 o 
  -4 -13   9      171.54      186.59     47.31 o 
  -3 -13   9      254.90      325.08     52.66 o 
  -2 -13   9      463.46      432.49     50.32 o 
  -1 -13   9      423.53      408.68     47.92 o 
   0 -13   9      266.74      278.81     40.42 o 
   1 -13   9      247.41      265.15     38.39 o 
   2 -13   9      349.01      278.13     45.03 o 
   3 -13   9      361.75      447.56     54.02 o 
   4 -13   9      392.00      448.85     57.34 o 
   5 -13   9      176.10      209.72     48.36 o 
   6 -13   9       49.54       79.05     43.68 o 
   7 -13   9       89.15       72.90     48.23 o 
  -5 -12   9      181.48      208.86     46.39 o 
  -4 -12   9      389.71      497.95     54.81 o 
  -3 -12   9      719.73      732.47     61.58 o 
  -2 -12   9      939.37      872.30     61.09 o 
  -1 -12   9      890.02      929.02     58.01 o 
   0 -12   9      956.75      902.45     54.08 o 
   1 -12   9     1137.63     1153.02     58.69 o 
   2 -12   9     1393.83     1439.09     48.33 o 
   3 -12   9     1653.22     1664.20     85.08 o 
   4 -12   9     1860.02     1970.51     92.96 o 
   5 -12   9     1083.33      929.95     70.93 o 
   6 -12   9      770.60      760.52     68.35 o 
   7 -12   9      905.28     1055.45     81.39 o 
  -6 -11   9       55.68       39.00     34.64 o 
  -5 -11   9       39.49       59.80     36.73 o 
  -4 -11   9       50.53       63.49     32.85 o 
  -3 -11   9       20.49       34.64     30.02 o 
  -2 -11   9       15.70       15.87     26.08 o 
  -1 -11   9       35.97       10.52     25.96 o 
   0 -11   9        2.15      -17.66     22.39 o 
   1 -11   9      160.57      141.87     27.75 o 
   2 -11   9       86.47       77.90     19.47 o 
   3 -11   9       32.18       39.07     30.51 o 
   4 -11   9      280.03      274.57     43.06 o 
   5 -11   9      186.49      205.11     44.85 o 
   6 -11   9      262.58      216.12     46.45 o 
   7 -11   9      230.47      236.42     51.12 o 
   8 -11   9      174.76      222.70     55.49 o 
  -7 -10   9      280.70      365.06     53.09 o 
  -6 -10   9      499.94      444.24     52.66 o 
  -5 -10   9      944.88     1002.11     64.90 o 
  -4 -10   9     1165.59     1253.79     69.58 o 
  -3 -10   9     1292.72     1271.94     66.75 o 
  -2 -10   9     2022.99     2022.68     77.70 o 
  -1 -10   9     2274.20     2097.73     75.92 o 
   0 -10   9     1858.98     1902.22     70.13 o 
   1 -10   9     1916.15     1902.77     66.63 o 
   2 -10   9     2402.22     2362.29    108.83 o 
   3 -10   9     1856.10     1821.93     80.10 o 
   4 -10   9     1725.31     1683.08     79.98 o 
   5 -10   9     1206.19     1187.72     72.53 o 
   6 -10   9      497.52      543.97     57.71 o 
   7 -10   9      425.96      448.79     58.57 o 
   8 -10   9      262.43      278.32     56.72 o 
  -8  -9   9        6.35      -14.03     34.39 o 
  -7  -9   9       17.48       28.85     33.34 o 
  -6  -9   9       29.73        3.45     29.28 o 
  -5  -9   9      108.47      163.15     35.99 o 
  -4  -9   9      365.29      392.75     42.70 o 
  -3  -9   9      588.61      547.90     45.22 o 
  -2  -9   9      849.19      892.36     51.62 o 
  -1  -9   9     1355.92     1254.96     56.78 o 
   0  -9   9     2072.48     2022.00     68.60 o 
   1  -9   9     1965.88     1998.87     65.27 o 
   2  -9   9     2582.69     2514.20     70.38 o 
   3  -9   9     1360.46     1339.44     39.75 o 
   4  -9   9     1984.08     1936.92     82.44 o 
   5  -9   9     2818.43     2747.64    102.49 o 
   6  -9   9     1319.08     1204.39     74.50 o 
   7  -9   9     1196.01     1220.88     82.07 o 
   8  -9   9     1037.40     1046.71     80.22 o 
  -9  -8   9      158.76      131.35     42.94 o 
  -8  -8   9      211.52      245.16     45.53 o 
  -7  -8   9      416.47      454.95     48.23 o 
  -6  -8   9      760.67      721.15     55.31 o 
  -5  -8   9      753.30      801.74     58.14 o 
  -4  -8   9      984.55      953.69     56.72 o 
  -3  -8   9      872.72      799.71     51.62 o 
  -2  -8   9      755.11      647.20     43.31 o 
  -1  -8   9     1257.76     1090.95     50.45 o 
   0  -8   9     1521.25     1422.11     54.51 o 
   1  -8   9      536.76      485.58     35.37 o 
   2  -8   9      181.71      196.05     18.45 o 
   3  -8   9      297.75      285.23     21.24 o 
   4  -8   9       77.03       97.76     31.50 o 
   5  -8   9       44.94       72.53     31.68 o 
   6  -8   9       12.59      -29.22     29.22 o 
   7  -8   9       12.06      -29.47     31.31 o 
   8  -8   9       21.36       46.57     42.02 o 
   9  -8   9       35.75      -35.81     35.81 o 
  -8  -7   9      322.94      315.54     44.91 o 
  -7  -7   9      746.22      684.79     53.71 o 
  -6  -7   9      665.87      639.26     53.40 o 
  -5  -7   9      861.08      972.83     58.88 o 
  -4  -7   9     2135.77     2235.17     80.22 o 
  -3  -7   9     2569.45     2521.49     81.15 o 
  -2  -7   9     4315.87     4283.68    105.08 o 
  -1  -7   9     6052.70     5905.80    124.95 o 
   0  -7   9     7285.38     7132.95    138.67 o 
   1  -7   9     5538.71     5561.35    114.06 o 
   2  -7   9     3560.33     3558.11     67.55 o 
   3  -7   9     4186.11     4137.38    149.06 o 
   4  -7   9     3705.26     3600.62    108.89 o 
   5  -7   9     3364.38     3153.18    105.20 o 
   6  -7   9     2277.57     2323.21     98.68 o 
   7  -7   9      984.78     1100.60     77.76 o 
   8  -7   9      851.96      768.15     72.59 o 
   9  -7   9      444.26      429.41     63.80 o 
  -8  -6   9       69.52       66.07     32.18 o 
  -7  -6   9       11.84       18.78     22.06 o 
  -6  -6   9       23.93       32.93     17.86 o 
  -5  -6   9       28.83       15.96     15.26 o 
  -4  -6   9       36.61       40.51     17.50 o 
  -3  -6   9        1.49       17.95     18.06 o 
  -2  -6   9      492.94      479.55     35.44 o 
  -1  -6   9      377.97      382.29     31.38 o 
   0  -6   9      318.50      324.09     28.05 o 
   1  -6   9      232.92      257.40     24.49 o 
   2  -6   9     1081.52     1034.65     32.79 o 
   3  -6   9      908.63      990.98     33.99 o 
   4  -6   9     1370.10     1400.48     40.59 o 
   5  -6   9     1276.92     1279.57     67.43 o 
   6  -6   9      967.05      949.14     66.93 o 
   7  -6   9      837.79      885.59     68.66 o 
   8  -6   9      682.04      713.82     68.66 o 
   9  -6   9      404.06      274.75     59.92 o 
  -9  -5   9      543.59      612.87     52.35 o 
  -8  -5   9      701.31      691.61     37.43 o 
  -7  -5   9      818.34      857.19     37.48 o 
  -6  -5   9     2019.89     2074.49     52.12 o 
  -5  -5   9     2308.22     2308.21     92.13 o 
  -4  -5   9     3765.53     3798.25    107.57 o 
  -3  -5   9     6317.17     6381.87     82.73 o 
  -2  -5   9     4550.65     4495.99     69.24 o 
  -1  -5   9     4497.49     4391.35     98.74 o 
   0  -5   9     3223.87     3050.75     76.16 o 
   1  -5   9     2744.04     2697.37     71.18 o 
   2  -5   9     3294.70     3269.17     59.62 o 
   3  -5   9     2842.65     2695.47    126.82 o 
   4  -5   9     2211.50     2255.07     68.15 o 
   5  -5   9     1255.51     1248.86     66.35 o 
   6  -5   9      373.73      360.46     31.56 o 
   7  -5   9      133.76      180.75     45.03 o 
   8  -5   9       57.56       17.23     39.87 o 
 -10  -4   9       21.35      -23.01     32.91 o 
  -9  -4   9       78.29       63.98     33.59 o 
  -8  -4   9       49.19       72.07     21.47 o 
  -7  -4   9      163.73      159.48     21.57 o 
  -6  -4   9      880.72      890.03    119.63 o 
  -5  -4   9      772.15      750.06     34.57 o 
  -4  -4   9     1649.63     1681.87     93.14 o 
  -3  -4   9     3903.47     3914.18    124.83 o 
  -2  -4   9     5247.27     5075.60     62.61 o 
  -1  -4   9     3722.55     3689.83     87.67 o 
   0  -4   9     4819.98     4912.24    104.59 o 
   1  -4   9     4832.85     4740.59     73.42 o 
   2  -4   9     3689.76     3641.29     47.34 o 
   3  -4   9     6187.50     6114.06     71.83 o 
   4  -4   9     6497.87     6454.60    109.95 o 
   5  -4   9     2763.88     2729.92     63.51 o 
   6  -4   9     1315.40     1377.42     49.81 o 
   7  -4   9     1170.83     1077.16     50.79 o 
   8  -4   9     1043.53     1058.52     72.66 o 
 -10  -3   9      169.45      149.00     40.17 o 
  -9  -3   9      228.20      228.80     39.50 o 
  -8  -3   9      450.73      493.43     31.42 o 
  -7  -3   9      313.21      334.66     25.98 o 
  -6  -3   9      783.64      808.35     33.67 o 
  -5  -3   9     2049.26     1980.43     44.35 o 
  -4  -3   9      709.35      695.31     24.51 o 
  -3  -3   9     1124.08     1101.48     26.42 o 
  -2  -3   9     1409.24     1400.70     26.21 o 
  -1  -3   9      166.45      129.81     20.49 o 
   0  -3   9      503.20      556.15     34.14 o 
   1  -3   9      152.44      152.14     10.57 o 
   2  -3   9       96.20      117.89     11.44 o 
   3  -3   9       51.16       86.35     12.16 o 
   4  -3   9       55.77       53.11     12.91 o 
   5  -3   9      133.62      125.93     21.64 o 
   6  -3   9       67.00       71.53     22.15 o 
   7  -3   9       69.45       69.29     26.00 o 
   8  -3   9      183.66      228.06     45.16 o 
   9  -3   9       82.05       83.42     42.88 o 
 -10  -2   9      381.72      385.06     47.86 o 
  -9  -2   9      469.29      426.46     46.14 o 
  -8  -2   9     1095.21     1127.98     60.66 o 
  -7  -2   9     1663.77     1672.22     62.38 o 
  -6  -2   9     2727.96     2704.13     56.05 o 
  -5  -2   9     3491.26     3437.91     77.05 o 
  -4  -2   9     4625.06     4543.65     71.86 o 
  -3  -2   9     5865.05     5757.18     79.85 o 
  -2  -2   9     5850.10     5616.02     71.79 o 
  -1  -2   9     8186.92     8472.83     99.42 o 
   0  -2   9    10323.29    10442.27     99.02 o 
   1  -2   9     7518.12     7619.60     79.79 o 
   2  -2   9     3524.32     3536.20     49.60 o 
   3  -2   9     2920.42     2929.61     47.08 o 
   4  -2   9     4088.10     4185.77     97.67 o 
   5  -2   9     2099.88     2197.82     50.22 o 
   6  -2   9      710.65      718.79     40.29 o 
   7  -2   9      620.74      697.03     57.58 o 
   8  -2   9      291.78      288.84     48.60 o 
   9  -2   9      177.36      235.75     50.88 o 
 -11  -1   9        4.05       21.59     37.71 o 
 -10  -1   9       12.65      -30.15     31.74 o 
  -9  -1   9        0.13      -26.15     29.22 o 
  -8  -1   9       57.64       60.97     28.67 o 
  -7  -1   9        0.94       24.08     23.96 o 
  -6  -1   9       14.99       19.17     14.39 o 
  -5  -1   9      267.12      272.38     19.38 o 
  -4  -1   9      258.08      274.79     17.14 o 
  -3  -1   9      776.09      802.13     25.08 o 
  -2  -1   9     2834.16     2839.56     47.19 o 
  -1  -1   9     2127.41     2086.17     67.73 o 
   0  -1   9     2241.78     2219.24     34.26 o 
   1  -1   9     2014.14     2057.70     34.96 o 
   2  -1   9     2967.29     3011.70     46.60 o 
   3  -1   9     1382.32     1430.55     33.73 o 
   4  -1   9     1815.01     1838.63     40.90 o 
   5  -1   9     2867.98     2770.89     68.87 o 
   6  -1   9     1379.85     1234.17     69.40 o 
   7  -1   9      436.36      341.87     48.11 o 
   8  -1   9      454.24      498.93     57.89 o 
   9  -1   9      320.77      370.91     59.00 o 
 -11   0   9      315.46      338.55     52.11 o 
 -10   0   9      528.86      529.82     54.75 o 
  -9   0   9      639.12      660.12     52.78 o 
  -8   0   9     1614.68     1620.76     70.32 o 
  -7   0   9     2488.54     2567.56     80.38 o 
  -6   0   9     2030.63     2057.01     49.38 o 
  -5   0   9     3249.40     3230.44     59.41 o 
  -4   0   9     3850.37     3803.60     62.72 o 
  -3   0   9     3036.63     3182.56     61.12 o 
  -2   0   9     2406.01     2341.92     45.06 o 
  -1   0   9     2759.23     2868.60     39.41 o 
   0   0   9     4420.71     4518.15     54.60 o 
   1   0   9     2736.07     2734.02     42.04 o 
   2   0   9     1113.02     1084.48     29.25 o 
   3   0   9      381.52      358.40     20.24 o 
   4   0   9      178.42      184.99     18.85 o 
   5   0   9      315.27      264.66     39.68 o 
   6   0   9       17.97       -7.51     31.38 o 
   7   0   9        4.61      -18.03     32.11 o 
   8   0   9        0.50       34.08     39.99 o 
 -11   1   9       61.60      102.55     42.20 o 
 -10   1   9      196.85      195.33     43.43 o 
  -9   1   9      478.45      487.18     48.54 o 
  -8   1   9      793.47      813.55     53.58 o 
  -7   1   9     1169.65     1170.76     42.06 o 
  -6   1   9     1653.50     1707.89     61.15 o 
  -5   1   9     1709.57     1748.38     44.18 o 
  -4   1   9     3985.93     3893.33     66.11 o 
  -3   1   9     6346.42     6314.17     88.88 o 
  -2   1   9     6000.48     5954.24     85.04 o 
  -1   1   9     6125.48     6260.92     68.03 o 
   0   1   9     6887.69     6833.43     74.86 o 
   1   1   9     4990.97     4909.17     62.39 o 
   2   1   9     2934.81     2963.60     48.89 o 
   3   1   9     2489.48     2502.61     57.29 o 
   4   1   9     2418.11     2411.24     86.62 o 
   5   1   9     2243.46     2378.57     91.85 o 
   6   1   9     1304.11     1264.99     75.24 o 
   7   1   9      558.04      602.59     60.91 o 
   8   1   9      259.45      294.99     52.17 o 
 -11   2   9      125.67      182.96     45.16 o 
 -10   2   9      175.74      254.08     46.02 o 
  -9   2   9      306.19      266.57     41.71 o 
  -8   2   9      246.97      222.58     33.96 o 
  -7   2   9      277.00      336.03     36.24 o 
  -6   2   9      108.15      129.11     19.32 o 
  -5   2   9      361.08      378.44     23.63 o 
  -4   2   9      891.00      900.19     32.26 o 
  -3   2   9       41.69       49.95     13.80 o 
  -2   2   9       10.80       11.40     12.24 o 
  -1   2   9      312.00      285.15     32.61 o 
   0   2   9      725.06      715.15     30.21 o 
   1   2   9        9.99        7.57     13.95 o 
   2   2   9      121.48      111.80     18.85 o 
   3   2   9      408.57      457.79     28.74 o 
   4   2   9      396.01      446.46     44.23 o 
   5   2   9      244.18      210.52     40.23 o 
   6   2   9      262.84      285.15     45.22 o 
   7   2   9      152.34      186.28     47.49 o 
 -10   3   9      720.84      776.27     63.30 o 
  -9   3   9      953.57     1009.74     62.87 o 
  -8   3   9     1218.55     1202.61     63.49 o 
  -7   3   9     1806.39     1744.17     69.46 o 
  -6   3   9     2700.85     2725.93     60.29 o 
  -5   3   9     3703.57     3531.30     67.19 o 
  -4   3   9     5948.13     5624.84     88.29 o 
  -3   3   9     9226.69     9022.61    121.83 o 
  -2   3   9     3943.70     3778.58     69.27 o 
  -1   3   9     1576.97     1588.77     67.18 o 
   0   3   9     4530.91     4391.87     99.66 o 
   1   3   9     3730.22     3675.39     71.21 o 
   2   3   9     1574.82     1564.70     46.91 o 
   3   3   9     1641.10     1631.65     69.40 o 
   4   3   9      686.88      746.18     54.32 o 
   5   3   9      207.30      263.19     43.50 o 
   6   3   9      152.27      177.86     44.17 o 
   7   3   9       97.71      147.47     44.97 o 
 -10   4   9       31.73       18.27     36.30 o 
  -9   4   9       24.96       31.68     32.98 o 
  -8   4   9       25.41       12.67     29.53 o 
  -7   4   9      100.02      159.52     32.36 o 
  -6   4   9      313.71      322.23     48.36 o 
  -5   4   9     1198.85     1101.29     57.74 o 
  -4   4   9      758.21      705.53     49.86 o 
  -3   4   9      460.56      449.88     27.34 o 
  -2   4   9     2388.02     2195.67     53.72 o 
  -1   4   9     1486.47     1462.14     79.27 o 
   0   4   9     1872.28     1820.19     50.46 o 
   1   4   9     2719.06     2683.95     85.33 o 
   2   4   9     2143.94     2229.39     81.76 o 
   3   4   9     1784.02     1787.11     75.67 o 
   4   4   9     1262.10     1268.56     71.67 o 
   5   4   9      796.61      923.06     68.90 o 
   6   4   9      458.29      431.01     54.20 o 
 -10   5   9      315.67      335.29     51.37 o 
  -9   5   9      444.17      539.17     54.02 o 
  -8   5   9      615.55      583.09     51.55 o 
  -7   5   9     1135.03     1155.67     63.06 o 
  -6   5   9      982.03     1084.69    123.84 o 
  -5   5   9      851.97      839.10     38.10 o 
  -4   5   9     1667.84     1649.96     49.48 o 
  -3   5   9     1354.86     1295.63     66.57 o 
  -2   5   9      837.80      796.24     37.18 o 
  -1   5   9      659.02      674.61     33.57 o 
   0   5   9      467.44      452.63     29.83 o 
   1   5   9      580.89      587.15     47.00 o 
   2   5   9      192.84      208.68     35.99 o 
   3   5   9       76.52       85.58     31.25 o 
   4   5   9       14.35       35.13     33.90 o 
   5   5   9        1.12      -32.61     32.61 o 
   6   5   9        8.42      -22.95     37.53 o 
 -10   6   9      295.12      424.68     55.55 o 
  -9   6   9      631.74      663.32     59.80 o 
  -8   6   9      845.46      786.91     57.95 o 
  -7   6   9      683.85      727.11     55.98 o 
  -6   6   9     1432.31     1390.80     65.15 o 
  -5   6   9     2123.11     1960.99     55.68 o 
  -4   6   9     1878.17     1861.23     53.39 o 
  -3   6   9     1433.72     1424.96     48.32 o 
  -2   6   9     2359.70     2420.23     62.16 o 
  -1   6   9     2444.48     2375.57     61.42 o 
   0   6   9     1265.37     1283.07     64.90 o 
   1   6   9     1713.00     1720.24     74.38 o 
   2   6   9     1307.99     1346.01     69.15 o 
   3   6   9      689.62      675.56     55.55 o 
   4   6   9      587.93      523.17     53.58 o 
   5   6   9      454.88      486.57     56.78 o 
  -9   7   9        2.65       29.84     36.85 o 
  -8   7   9       34.81       46.39     36.36 o 
  -7   7   9       17.19       -6.28     28.30 o 
  -6   7   9       20.27       -4.55     25.47 o 
  -5   7   9        0.39      -10.77     26.61 o 
  -4   7   9       83.72       55.61     20.24 o 
  -3   7   9      105.50       82.04     21.02 o 
  -1   7   9      134.63      105.20     29.28 o 
   0   7   9      229.59      268.11     37.65 o 
   1   7   9      185.22      241.78     40.42 o 
   2   7   9      133.45      111.66     36.42 o 
   3   7   9      166.31      155.83     41.28 o 
   4   7   9      132.33       69.03     40.60 o 
  -9   8   9      428.10      503.42     58.81 o 
  -8   8   9      746.81      841.85     67.61 o 
  -7   8   9     1095.18     1206.48     70.20 o 
  -6   8   9      834.98      796.20     58.26 o 
  -5   8   9     1035.96      986.24     64.41 o 
  -4   8   9     1203.64     1230.66     66.81 o 
  -3   8   9     1081.09     1019.15     63.67 o 
  -2   8   9      908.06      888.48     57.64 o 
  -1   8   9      899.18      841.48     56.54 o 
   0   8   9      604.66      580.76     51.49 o 
   1   8   9      338.93      320.58     45.89 o 
   2   8   9      208.88      178.53     43.31 o 
   3   8   9      123.20      131.84     43.37 o 
  -8   9   9      222.50      261.52     49.22 o 
  -7   9   9      255.48      268.72     44.97 o 
  -6   9   9      299.94      290.38     47.49 o 
  -5   9   9      265.27      269.89     44.48 o 
  -4   9   9      579.31      525.45     52.72 o 
  -3   9   9      724.97      750.86     61.09 o 
  -2   9   9      607.09      620.19     51.49 o 
  -1   9   9      592.87      565.38     52.66 o 
   0   9   9      482.97      513.45     51.86 o 
   1   9   9      433.62      508.78     54.63 o 
   2   9   9      414.13      418.96     52.29 o 
  -7  10   9      131.96      152.20     46.69 o 
  -6  10   9      156.96      184.32     44.97 o 
  -5  10   9       55.13       99.91     39.50 o 
  -4  10   9      121.74      138.48     41.53 o 
  -3  10   9       91.32      109.57     36.42 o 
  -2  10   9        3.89       50.75     33.71 o 
  -1  10   9        8.14        8.18     32.18 o 
   0  10   9       14.31        1.35     31.13 o 
   1  10   9        0.53        6.58     33.04 o 
  -4  11   9      494.20      490.81     56.60 o 
  -3  11   9      488.29      450.02     54.45 o 
  -2  11   9      365.13      398.22     52.17 o 
   0 -16  10       68.71      124.33     43.31 o 
   2 -16  10       83.35       91.30     42.02 o 
   3 -16  10      139.70      124.46     49.34 o 
  -1 -15  10       95.84       91.97     42.63 o 
   0 -15  10      155.75      250.70     46.39 o 
   2 -15  10      133.89      129.50     44.79 o 
   3 -15  10      120.73      133.38     47.74 o 
   4 -15  10      124.26      110.25     46.63 o 
   5 -15  10       49.25       25.28     43.86 o 
  -3 -14  10      258.74      152.51     45.59 o 
  -2 -14  10      388.99      406.77     52.17 o 
  -1 -14  10      475.92      471.68     52.85 o 
   0 -14  10      548.95      552.76     53.03 o 
   1 -14  10      589.53      628.31     51.19 o 
   2 -14  10      605.21      633.79     62.57 o 
   3 -14  10      630.79      625.23     63.98 o 
   4 -14  10      681.68      690.88     66.87 o 
   5 -14  10      503.54      622.10     67.55 o 
   6 -14  10      580.13      518.56     70.87 o 
  -4 -13  10        9.42       -4.06     35.25 o 
  -3 -13  10        5.36       16.67     36.30 o 
  -2 -13  10        1.03       -6.21     33.47 o 
  -1 -13  10        4.00        5.41     29.47 o 
   0 -13  10       37.93       14.27     27.99 o 
   1 -13  10       28.07       28.67     26.95 o 
   2 -13  10       16.46      -14.64     28.85 o 
   3 -13  10      219.76      319.11     50.63 o 
   4 -13  10      176.86      162.35     44.66 o 
   5 -13  10       83.22       82.68     41.40 o 
   6 -13  10      211.11      255.86     53.71 o 
  -5 -12  10      404.21      378.17     53.22 o 
  -4 -12  10      502.14      492.78     54.63 o 
  -3 -12  10      722.31      814.47     62.87 o 
  -2 -12  10     1215.89     1268.00     70.38 o 
  -1 -12  10     1032.15     1095.62     62.94 o 
   0 -12  10      765.96      818.78     55.31 o 
   1 -12  10      804.68      793.80     51.80 o 
   2 -12  10     1128.69     1179.12     45.11 o 
   3 -12  10     1104.41     1160.46     75.06 o 
   4 -12  10      888.02      996.14     73.39 o 
   5 -12  10      491.61      423.94     55.31 o 
   6 -12  10      262.91      265.15     55.06 o 
   7 -12  10      203.39      137.81     51.00 o 
  -6 -11  10       21.66       72.29     40.97 o 
  -5 -11  10       71.42       75.18     38.51 o 
  -4 -11  10      202.93      230.46     44.91 o 
  -3 -11  10      352.53      388.38     46.14 o 
  -2 -11  10      512.35      493.15     48.17 o 
  -1 -11  10      842.82      767.41     51.80 o 
   0 -11  10      806.38      793.68     49.22 o 
   1 -11  10     1103.28     1068.37     54.81 o 
   2 -11  10     1390.52     1304.27     44.80 o 
   3 -11  10     1535.15     1538.20     78.68 o 
   4 -11  10     2171.70     2167.37     94.99 o 
   5 -11  10      973.69      904.42     68.78 o 
   6 -11  10      840.07      919.00     75.42 o 
   7 -11  10      999.53      934.01     77.52 o 
  -7 -10  10      194.96      237.29     45.65 o 
  -6 -10  10      285.13      248.91     46.57 o 
  -5 -10  10      368.93      390.66     47.62 o 
  -4 -10  10      643.43      605.86     53.22 o 
  -3 -10  10      375.11      318.12     41.03 o 
  -2 -10  10      361.85      360.88     39.87 o 
  -1 -10  10      765.01      678.27     47.19 o 
   0 -10  10      556.35      539.54     41.22 o 
   1 -10  10      111.31       76.84     24.36 o 
   2 -10  10      187.37      212.70     22.38 o 
   3 -10  10      222.01      233.41     38.82 o 
   4 -10  10       15.49       -1.66     28.36 o 
   5 -10  10       11.92        4.86     32.36 o 
   6 -10  10        6.87        6.09     33.71 o 
   7 -10  10       22.71       51.49     42.08 o 
   8 -10  10       21.86       43.06     43.13 o 
  -8  -9  10      152.29      188.13     45.77 o 
  -7  -9  10      285.84      246.76     45.89 o 
  -6  -9  10      406.69      437.47     50.51 o 
  -5  -9  10      853.56      825.36     59.55 o 
  -4  -9  10      831.42      947.60     62.14 o 
  -3  -9  10     1038.81     1081.16     59.18 o 
  -2  -9  10     2168.76     2118.34     78.13 o 
  -1  -9  10     2598.95     2565.53     82.56 o 
   0  -9  10     3682.78     3684.47     97.45 o 
   1  -9  10     3482.23     3247.68     87.17 o 
   2  -9  10     3702.86     3486.23     67.48 o 
   3  -9  10     2885.28     2866.33     60.84 o 
   4  -9  10     2376.91     2383.31     92.90 o 
   5  -9  10     1812.23     1815.66     85.14 o 
   6  -9  10     1156.02     1281.91     76.78 o 
   7  -9  10     1013.76     1085.29     76.72 o 
   8  -9  10      610.24      602.35     67.24 o 
  -8  -8  10        3.60      -12.00     33.34 o 
  -7  -8  10        1.92        3.14     32.18 o 
  -6  -8  10       23.65       -9.78     27.56 o 
  -5  -8  10        1.74      -22.52     22.52 o 
  -4  -8  10        5.11        9.90     24.55 o 
  -3  -8  10       19.55       32.67     23.56 o 
  -2  -8  10      127.52      135.10     28.05 o 
  -1  -8  10      264.25      277.83     30.82 o 
   0  -8  10      225.59      162.48     26.45 o 
   1  -8  10      341.91      370.97     31.81 o 
   2  -8  10      686.48      712.64     31.04 o 
   3  -8  10      652.51      621.90     30.39 o 
   4  -8  10      794.76      805.24     56.17 o 
   5  -8  10     1069.83     1119.55     67.80 o 
   6  -8  10     1096.20     1088.55     71.30 o 
   7  -8  10      814.15      732.10     65.83 o 
   8  -8  10      604.53      695.37     70.38 o 
  -9  -7  10      297.22      305.94     46.39 o 
  -8  -7  10      326.64      398.72     49.22 o 
  -7  -7  10      690.38      701.52     55.68 o 
  -6  -7  10     1201.42     1143.42     64.29 o 
  -5  -7  10     1077.87      932.90     57.03 o 
  -4  -7  10     1847.42     1741.90     71.12 o 
  -3  -7  10     1684.49     1637.37     67.18 o 
  -2  -7  10     2364.15     2336.31     75.61 o 
  -1  -7  10     2862.24     2887.23     82.87 o 
   0  -7  10     2038.69     1915.82     63.12 o 
   1  -7  10     2516.08     2437.70     70.38 o 
   2  -7  10     2401.96     2381.42     54.38 o 
   3  -7  10     1413.27     1451.89     41.93 o 
   4  -7  10     1065.77     1165.69     63.30 o 
   5  -7  10      650.44      708.29     55.49 o 
   6  -7  10      277.90      301.27     46.51 o 
   7  -7  10      127.47      135.16     43.25 o 
   8  -7  10      107.63      141.56     47.31 o 
  -8  -6  10       82.15       39.62     33.22 o 
  -7  -6  10      317.13      307.97     42.45 o 
  -6  -6  10      308.19      296.47     38.76 o 
  -5  -6  10      392.69      448.06     41.34 o 
  -4  -6  10     1716.65     1615.66     66.13 o 
  -3  -6  10     2242.05     2252.83     76.10 o 
  -2  -6  10     2279.22     2145.72     70.13 o 
  -1  -6  10     4276.54     4325.27    102.99 o 
   0  -6  10     4668.73     4299.13     99.23 o 
   1  -6  10     1961.43     2021.51     63.74 o 
   2  -6  10     3494.53     3518.42    125.01 o 
   3  -6  10     5335.77     5385.84    123.99 o 
   4  -6  10     3588.80     3541.75    106.80 o 
   5  -6  10     1805.65     1678.04     77.27 o 
   6  -6  10     1936.08     1802.31     85.82 o 
   7  -6  10     1187.08     1322.45     83.05 o 
   8  -6  10      796.66      743.17     69.89 o 
  -8  -5  10      244.68      175.89     37.71 o 
  -7  -5  10       96.00       62.14     30.70 o 
  -6  -5  10      293.51      273.71     38.14 o 
  -5  -5  10      519.96      474.57     40.85 o 
  -4  -5  10      796.27      794.29     47.56 o 
  -3  -5  10     1120.72     1027.03     50.63 o 
  -2  -5  10      259.06      301.88     29.53 o 
  -1  -5  10      324.50      337.01     29.35 o 
   0  -5  10      321.81      336.95     29.90 o 
   1  -5  10        0.50       23.53     12.95 o 
   2  -5  10      105.67      120.72     17.03 o 
   3  -5  10        3.57       -6.44     13.07 o 
   4  -5  10      376.44      416.78     35.19 o 
   5  -5  10      142.71      137.62     34.82 o 
   6  -5  10       64.57       31.13     31.87 o 
   7  -5  10      175.37      218.46     46.33 o 
   8  -5  10      192.09      180.19     49.22 o 
  -8  -4  10      567.16      642.17     37.22 o 
  -7  -4  10      662.24      766.01     37.13 o 
  -6  -4  10     1401.81     1372.71     41.14 o 
  -5  -4  10     2363.62     2293.99    152.82 o 
  -4  -4  10     3520.86     3402.60    174.10 o 
  -3  -4  10     3558.29     3280.53     88.16 o 
  -2  -4  10     3399.16     3362.10     87.79 o 
  -1  -4  10     4438.19     4337.64    101.32 o 
   0  -4  10     5022.99     5152.29    113.38 o 
   1  -4  10     3329.86     3327.40     61.21 o 
   2  -4  10     4971.58     4923.43     79.70 o 
   3  -4  10     5867.81     5855.09    210.25 o 
   4  -4  10     3388.06     3409.39     75.39 o 
   5  -4  10     1330.52     1288.49     67.98 o 
   6  -4  10      912.88      895.80     64.35 o 
   7  -4  10      476.23      444.55     54.94 o 
 -10  -3  10        1.36        8.00     33.22 o 
  -9  -3  10       36.00       30.27     31.62 o 
  -8  -3  10       24.50        4.25     19.93 o 
  -7  -3  10       13.19       12.85     16.62 o 
  -6  -3  10      632.65      559.01     32.58 o 
  -5  -3  10      691.37      651.86     27.52 o 
  -4  -3  10      291.59      311.79     18.68 o 
  -3  -3  10     1200.29     1108.29     35.25 o 
  -2  -3  10     1630.33     1620.68     29.94 o 
  -1  -3  10      838.47      799.03     43.06 o 
   0  -3  10     1113.76     1137.76     51.92 o 
   1  -3  10     1802.03     1841.94    108.00 o 
   2  -3  10     1330.62     1324.50     29.73 o 
   3  -3  10     1744.04     1779.71     63.09 o 
   4  -3  10     3515.76     3259.23    106.72 o 
   5  -3  10     1508.50     1498.78     49.77 o 
   6  -3  10      757.84      787.37     64.90 o 
   7  -3  10      664.01      643.51     63.24 o 
 -10  -2  10      364.59      356.76     47.74 o 
  -9  -2  10      666.77      707.36     56.85 o 
  -8  -2  10     1002.54     1000.51     42.20 o 
  -7  -2  10      883.47      950.23     85.91 o 
  -6  -2  10     2538.15     2619.97     56.17 o 
  -5  -2  10     3597.87     3597.74    242.02 o 
  -4  -2  10     1660.98     1662.84     56.45 o 
  -3  -2  10      857.66      859.49     25.24 o 
  -2  -2  10     1155.84     1163.88     27.76 o 
  -1  -2  10     1600.61     1521.01     31.36 o 
   0  -2  10     2379.74     2431.55     36.31 o 
   1  -2  10     1274.78     1256.96     27.81 o 
   2  -2  10      721.56      693.44     32.92 o 
   3  -2  10      581.73      557.58     29.61 o 
   4  -2  10      250.79      246.86     19.61 o 
   5  -2  10       39.11       36.62     16.10 o 
   6  -2  10       39.11       21.84     21.59 o 
   7  -2  10       19.94       47.74     34.27 o 
 -11  -1  10       89.80       83.67     42.70 o 
 -10  -1  10      202.78      189.42     43.43 o 
  -9  -1  10      245.34      215.63     40.79 o 
  -8  -1  10      664.32      688.72     51.25 o 
  -7  -1  10     1358.22     1420.28     45.07 o 
  -6  -1  10     1629.06     1676.72     45.04 o 
  -5  -1  10     2904.50     2871.64     64.66 o 
  -4  -1  10     4280.91     4178.94     86.74 o 
  -3  -1  10     3141.90     3075.34     80.90 o 
  -2  -1  10     3958.40     3860.65     89.27 o 
  -1  -1  10     8161.85     8178.35    103.55 o 
   0  -1  10     8719.17     8597.21     87.87 o 
   1  -1  10     4434.01     4556.04     58.26 o 
   2  -1  10     3704.04     3722.35     54.14 o 
   3  -1  10     2450.99     2580.99     46.98 o 
   4  -1  10     2720.94     2684.42     50.92 o 
   5  -1  10     1838.16     1819.94     57.49 o 
   6  -1  10     1148.62     1357.15     73.70 o 
   7  -1  10      776.94      855.01     67.12 o 
   8  -1  10      386.24      398.90     54.32 o 
 -11   0  10       47.14       50.57     39.80 o 
 -10   0  10      127.65       96.28     39.00 o 
  -9   0  10      164.36      153.74     36.36 o 
  -8   0  10      127.22      119.84     30.88 o 
  -7   0  10       53.03       42.34     18.77 o 
  -6   0  10      130.83      134.47     19.17 o 
  -5   0  10      659.99      641.47     46.97 o 
  -4   0  10       51.04       71.21     14.71 o 
  -3   0  10       39.65       46.74     12.16 o 
  -2   0  10        1.37        5.68     10.29 o 
  -1   0  10      216.76      204.23     21.79 o 
   0   0  10       65.40       76.92     10.58 o 
   1   0  10       85.62       90.52     19.32 o 
   2   0  10      457.10      461.33     21.11 o 
   3   0  10      210.68      225.81     18.66 o 
   4   0  10      298.79      300.98     21.73 o 
   5   0  10      672.64      708.16     55.86 o 
   6   0  10      474.48      455.99     50.51 o 
   7   0  10      110.41       99.29     39.07 o 
   8   0  10      163.21      155.52     46.88 o 
 -10   1  10      630.79      695.31     60.97 o 
  -9   1  10      849.71      881.96     60.54 o 
  -8   1  10     1439.36     1332.66     64.23 o 
  -7   1  10     1955.50     2064.27     88.04 o 
  -6   1  10     1848.18     1944.45     50.50 o 
  -5   1  10     2799.56     2707.38     56.63 o 
  -4   1  10     5195.07     5246.06     97.36 o 
  -3   1  10     4058.51     4035.00     67.59 o 
  -2   1  10     2585.56     2595.34     52.25 o 
  -1   1  10     3114.58     3154.54     59.40 o 
   0   1  10     4477.72     4342.18     72.66 o 
   1   1  10     2346.43     2270.76     78.93 o 
   2   1  10     2500.07     2398.86     64.14 o 
   3   1  10     1739.44     1787.95     50.11 o 
   4   1  10      491.58      519.42     44.60 o 
   5   1  10      449.77      411.33     46.26 o 
   6   1  10      259.86      336.09     46.08 o 
   7   1  10       83.84      169.49     43.13 o 
   8   1  10       57.61       70.50     44.97 o 
 -10   2  10       50.57       94.00     38.82 o 
  -9   2  10       51.26       57.09     33.47 o 
  -8   2  10      130.08      141.93     31.07 o 
  -7   2  10      339.03      359.62     28.80 o 
  -6   2  10     1016.73     1068.21     39.60 o 
  -5   2  10     1170.45     1130.11     59.92 o 
  -4   2  10     1100.92     1047.89     36.25 o 
  -3   2  10     3225.39     3222.40     62.37 o 
  -2   2  10     2171.10     2084.98     48.61 o 
  -1   2  10     1010.69     1039.00     36.38 o 
   0   2  10     2494.07     2240.29     52.11 o 
   1   2  10     2547.94     2506.66     57.55 o 
   2   2  10     2399.26     2432.30     58.93 o 
   3   2  10     1747.28     1712.19     50.31 o 
   4   2  10     1500.78     1497.84     70.32 o 
   5   2  10      964.83      927.85     64.17 o 
   6   2  10      659.45      706.87     61.27 o 
   7   2  10      334.57      367.89     52.78 o 
 -10   3  10      399.19      412.07     49.22 o 
  -9   3  10      630.51      647.63     54.02 o 
  -8   3  10      796.39      938.01     56.66 o 
  -7   3  10      771.87      749.94     48.17 o 
  -6   3  10      609.65      668.70     34.90 o 
  -5   3  10     1014.05     1008.96     37.72 o 
  -4   3  10     1696.59     1626.26     45.28 o 
  -3   3  10      901.92      945.78     76.96 o 
  -2   3  10      921.07      874.35     46.02 o 
  -1   3  10      364.56      346.70     24.76 o 
   0   3  10       12.15       14.67     15.40 o 
   1   3  10      316.59      328.21     28.91 o 
   2   3  10      292.80      285.62     26.67 o 
   3   3  10       34.37       69.64     28.73 o 
   4   3  10        0.04       10.89     29.84 o 
   5   3  10        4.07       -0.80     30.33 o 
   6   3  10       12.18       -2.71     35.99 o 
   7   3  10       18.99        4.55     37.84 o 
 -10   4  10      376.24      431.26     52.23 o 
  -9   4  10      720.93      819.64     62.87 o 
  -8   4  10      565.71      516.22     46.20 o 
  -7   4  10      963.64     1051.63     59.61 o 
  -6   4  10     1884.97     1815.32     85.33 o 
  -5   4  10     2561.25     2471.93     58.84 o 
  -4   4  10     3184.67     3063.24     65.99 o 
  -3   4  10     3540.73     3427.70     95.51 o 
  -2   4  10     2636.00     2521.71     59.32 o 
  -1   4  10     1081.85     1117.86     41.64 o 
   0   4  10     2225.48     2106.24    104.62 o 
   1   4  10     2419.35     2334.51     60.26 o 
   2   4  10     1721.76     1658.66     73.03 o 
   3   4  10     1467.91     1537.09     71.86 o 
   4   4  10      860.12     1026.16     67.86 o 
   5   4  10      412.38      570.91     57.77 o 
   6   4  10      271.17      329.01     52.35 o 
 -10   5  10        2.15      -22.58     35.50 o 
  -9   5  10       11.21       21.78     34.57 o 
  -8   5  10       21.60       34.82     32.36 o 
  -7   5  10        4.21      -23.25     23.75 o 
  -6   5  10        0.95       -8.76     18.25 o 
  -5   5  10      144.40       98.56     35.68 o 
  -4   5  10      310.81      264.53     25.93 o 
  -3   5  10      117.72       76.30     19.33 o 
  -2   5  10      135.86      117.15     21.39 o 
  -1   5  10      138.93      132.77     37.65 o 
   0   5  10      344.85      354.49     29.75 o 
   1   5  10      470.67      495.92     43.62 o 
   2   5  10      291.83      297.58     39.50 o 
   3   5  10      240.55      261.89     40.23 o 
   4   5  10      225.36      271.61     43.99 o 
   5   5  10      146.01      206.65     46.88 o 
  -9   6  10      508.92      561.44     55.00 o 
  -8   6  10     1157.12     1153.88     70.81 o 
  -7   6  10     1222.90     1371.73     71.55 o 
  -6   6  10     1209.67     1354.99     67.67 o 
  -5   6  10     1112.90     1225.18     47.48 o 
  -4   6  10     1185.44     1117.65     66.38 o 
  -3   6  10      907.12      965.54     43.25 o 
  -2   6  10      922.02     1028.50     65.40 o 
  -1   6  10      922.44      927.05     42.82 o 
   0   6  10      668.63      706.50     52.48 o 
   1   6  10      471.86      459.01     46.76 o 
   2   6  10      183.94      196.80     39.93 o 
   3   6  10      134.95       59.37     35.44 o 
   4   6  10       85.49      148.33     41.03 o 
  -9   7  10      206.56      274.81     49.03 o 
  -8   7  10      385.34      416.56     51.19 o 
  -7   7  10      409.16      449.96     49.09 o 
  -6   7  10      465.99      440.18     47.92 o 
  -5   7  10      813.24      671.75     47.96 o 
  -4   7  10     1047.84     1003.19     72.59 o 
  -3   7  10     1038.68     1019.70     45.39 o 
  -2   7  10     1132.75     1106.94     45.82 o 
  -1   7  10     1053.35     1024.50     62.01 o 
   0   7  10      857.68      834.65     58.44 o 
   1   7  10      761.84      728.16     59.06 o 
   2   7  10      636.56      563.16     54.69 o 
   3   7  10      337.15      311.79     47.12 o 
   4   7  10      297.60      287.79     51.06 o 
  -8   8  10      126.44      152.63     43.74 o 
  -7   8  10      204.60      167.58     39.68 o 
  -6   8  10      157.76      209.72     41.03 o 
  -5   8  10      100.39       66.46     24.69 o 
  -4   8  10       40.20       54.20     32.11 o 
  -3   8  10       10.88       15.26     30.27 o 
  -2   8  10        5.19      -26.39     26.39 o 
  -1   8  10       22.76       20.67     27.81 o 
   0   8  10        0.57       14.46     29.41 o 
   1   8  10        0.46      -29.28     31.44 o 
   2   8  10        0.71       -5.35     34.70 o 
  -7   9  10      744.90      817.06     67.30 o 
  -6   9  10      676.45      663.01     58.63 o 
  -5   9  10      657.81      640.49     59.12 o 
  -4   9  10      892.27      921.58     67.18 o 
  -2   9  10      621.72      626.03     52.23 o 
  -1   9  10      421.09      399.45     49.16 o 
   0   9  10      341.57      384.07     46.51 o 
   1   9  10      304.82      404.25     51.86 o 
  -6  10  10       88.43       90.74     39.43 o 
  -5  10  10       86.44      116.95     39.74 o 
  -4  10  10      204.22      156.51     43.86 o 
  -3  10  10      240.77      329.50     48.23 o 
  -2  10  10      156.16      138.98     39.68 o 
  -1  10  10      167.03      169.24     42.45 o 
   0 -16  11      255.90      210.71     46.57 o 
  -1 -15  11       11.61       23.56     37.47 o 
   0 -15  11       27.54        8.98     34.51 o 
   2 -15  11       46.09       33.16     35.74 o 
   3 -15  11      101.68      173.49     50.14 o 
   4 -15  11       48.67       62.26     45.65 o 
  -3 -14  11      318.46      393.18     55.86 o 
  -2 -14  11      427.78      449.47     54.20 o 
  -1 -14  11      381.72      450.09     53.40 o 
   0 -14  11      384.72      511.67     51.37 o 
   1 -14  11      526.64      551.72     50.51 o 
   2 -14  11      485.54      445.04     55.49 o 
   3 -14  11      331.79      358.97     56.05 o 
   4 -14  11      317.31      251.31     51.55 o 
   5 -14  11      193.22      218.34     54.81 o 
  -4 -13  11       92.48       98.13     44.42 o 
  -3 -13  11      190.96      245.53     46.76 o 
  -2 -13  11      299.88      284.84     47.43 o 
  -1 -13  11      363.21      376.81     45.40 o 
   0 -13  11      467.91      540.77     49.65 o 
   1 -13  11      674.03      733.45     53.77 o 
   2 -13  11      676.19      648.55     60.23 o 
   3 -13  11      904.48      912.41     70.93 o 
   4 -13  11      905.76      891.37     73.27 o 
   5 -13  11      740.32      830.10     72.41 o 
   6 -13  11      683.31      725.27     75.49 o 
  -5 -12  11      122.20      211.88     47.25 o 
  -4 -12  11      235.21      268.85     47.25 o 
  -3 -12  11      197.32      173.92     43.25 o 
  -2 -12  11      256.84      217.23     41.71 o 
  -1 -12  11      230.86      274.87     41.10 o 
   0 -12  11       95.56      106.92     31.62 o 
   1 -12  11       78.14      144.08     29.78 o 
   2 -12  11      177.91      180.40     24.85 o 
   3 -12  11        6.02       29.16     34.02 o 
   4 -12  11        6.00       66.26     35.50 o 
   5 -12  11        0.04      -32.05     32.05 o 
   6 -12  11       19.40      -36.48     36.48 o 
   7 -12  11       16.72       83.55     47.06 o 
  -6 -11  11      213.19      251.74     47.06 o 
  -5 -11  11      417.44      458.27     54.63 o 
  -4 -11  11      458.90      470.08     51.74 o 
  -3 -11  11      829.39      791.22     59.06 o 
  -2 -11  11     1017.60     1037.48     61.46 o 
  -1 -11  11      971.15      991.96     57.77 o 
   0 -11  11     1330.54     1230.04     60.23 o 
   1 -11  11     1884.41     1839.35     68.96 o 
   2 -11  11     2130.40     2081.20     56.82 o 
   3 -11  11     1871.29     1833.32     87.11 o 
   4 -11  11     1442.56     1416.57     79.24 o 
   5 -11  11     1045.90     1133.40     75.36 o 
   6 -11  11      837.98      872.98     72.29 o 
   7 -11  11      463.71      447.87     64.41 o 
  -7 -10  11        0.43      -22.58     34.64 o 
  -6 -10  11        0.05       12.61     36.24 o 
  -5 -10  11       25.95       18.70     30.15 o 
  -4 -10  11       16.18        2.34     29.28 o 
  -3 -10  11       17.24      -16.24     27.62 o 
  -2 -10  11       55.25       44.73     27.75 o 
  -1 -10  11      140.29      155.46     31.93 o 
   0 -10  11      121.08      122.36     28.73 o 
   1 -10  11      253.00      239.25     31.13 o 
   2 -10  11      474.73      443.47     79.82 o 
   3 -10  11      496.94      544.95     51.25 o 
   4 -10  11      631.91      726.13     60.23 o 
   5 -10  11      651.65      654.33     61.40 o 
   6 -10  11      650.48      599.58     61.21 o 
   7 -10  11      707.08      806.78     75.06 o 
  -8  -9  11      131.05      184.38     45.89 o 
  -7  -9  11      415.53      368.14     51.86 o 
  -6  -9  11      521.19      549.75     55.18 o 
  -5  -9  11      649.35      620.68     54.45 o 
  -4  -9  11      811.67      834.47     57.46 o 
  -3  -9  11      570.00      543.41     46.14 o 
  -2  -9  11      767.65      769.13     50.26 o 
  -1  -9  11      959.11      927.85     53.40 o 
   0  -9  11     1109.36     1009.74     51.00 o 
   1  -9  11     1274.36     1273.85     54.26 o 
   2  -9  11     1200.32     1113.06     39.72 o 
   3  -9  11      808.80      782.05     58.51 o 
   4  -9  11      619.50      658.27     56.05 o 
   5  -9  11      214.87      250.51     43.43 o 
   6  -9  11      183.61      155.83     44.36 o 
   7  -9  11      128.40      121.44     44.17 o 
   8  -9  11       49.86       45.34     43.62 o 
  -8  -8  11      113.11      129.50     41.46 o 
  -7  -8  11      266.68      358.11     49.28 o 
  -6  -8  11      263.56      330.61     44.23 o 
  -5  -8  11      654.79      728.77     55.98 o 
  -4  -8  11     1014.24     1017.74     59.68 o 
  -3  -8  11      949.34     1047.57     59.00 o 
  -2  -8  11     1859.12     1886.16     72.53 o 
  -1  -8  11     2312.16     2324.01     77.39 o 
   0  -8  11     2081.18     1982.44     67.92 o 
   1  -8  11     2846.77     2550.15     74.99 o 
   2  -8  11     3235.36     3083.33     63.46 o 
   3  -8  11     2217.33     2241.70    103.05 o 
   4  -8  11     1240.61     1267.76     70.44 o 
   5  -8  11     1426.67     1411.10     75.67 o 
   6  -8  11     1349.41     1303.25     77.58 o 
   7  -8  11     1031.07     1122.69     81.51 o 
   8  -8  11      738.20      772.33     74.99 o 
  -9  -7  11       91.03      147.96     43.13 o 
  -8  -7  11      114.52      114.74     37.53 o 
  -7  -7  11      100.01       82.38     35.31 o 
  -6  -7  11      223.74      120.03     34.57 o 
  -5  -7  11      142.76       80.78     30.33 o 
  -4  -7  11      145.51      171.70     31.93 o 
  -3  -7  11      160.88      174.10     29.59 o 
  -2  -7  11      162.23      160.14     28.18 o 
  -1  -7  11      129.28      139.04     26.15 o 
   0  -7  11       17.67        8.12     18.70 o 
   1  -7  11       11.57       29.22     19.87 o 
   2  -7  11       21.17       51.96     16.34 o 
   3  -7  11      162.26      167.56     21.03 o 
   4  -7  11       90.34       96.77     30.51 o 
   5  -7  11       82.14      110.25     36.17 o 
   6  -7  11      231.32      178.53     42.51 o 
   7  -7  11      275.66      379.09     55.43 o 
   8  -7  11      106.28      140.33     50.20 o 
  -8  -6  11      410.26      415.51     49.59 o 
  -7  -6  11      660.62      579.77     51.92 o 
  -6  -6  11      976.54      949.94     59.74 o 
  -5  -6  11      928.70      869.23     56.72 o 
  -4  -6  11     1507.80     1515.19     67.18 o 
  -3  -6  11     2903.64     2726.47     85.14 o 
  -2  -6  11     3989.53     3720.46     98.19 o 
  -1  -6  11     2945.39     2781.17     80.47 o 
   0  -6  11     1384.92     1336.84     54.45 o 
   1  -6  11     3224.16     3325.22     64.54 o 
   2  -6  11     4919.89     4888.48    144.45 o 
   3  -6  11     2562.08     2569.02     97.45 o 
   4  -6  11     2057.59     2041.87     81.76 o 
   5  -6  11     1231.73     1257.61     71.73 o 
   6  -6  11      638.12      549.87     55.49 o 
   7  -6  11      334.81      313.57     52.48 o 
   8  -6  11      371.83      366.85     58.26 o 
  -8  -5  11       16.78       -8.55     28.30 o 
  -7  -5  11      126.95      131.84     34.88 o 
  -6  -5  11      333.20      322.25     40.79 o 
  -5  -5  11      414.28      448.98     41.90 o 
  -4  -5  11     1251.86     1142.62     56.66 o 
  -3  -5  11     1684.20     1641.80     63.67 o 
  -2  -5  11      631.06      650.64     41.59 o 
  -1  -5  11      832.07      785.86     44.23 o 
   0  -5  11      910.59      937.39     46.45 o 
   1  -5  11      497.77      478.77     26.72 o 
   2  -5  11     1584.79     1658.06     45.51 o 
   3  -5  11     3617.02     3616.19    169.61 o 
   4  -5  11     1541.36     1533.96     71.76 o 
   5  -5  11      788.83      862.64     62.81 o 
   6  -5  11      905.24      753.14     61.52 o 
   7  -5  11      783.02      755.29     66.20 o 
   8  -5  11      571.79      628.25     67.12 o 
  -8  -4  11      615.21      563.84     50.63 o 
  -7  -4  11      882.53      890.63     59.55 o 
  -6  -4  11     1434.38     1384.95     67.80 o 
  -5  -4  11      983.76      951.60     53.22 o 
  -4  -4  11      749.40      724.10     45.83 o 
  -3  -4  11     1141.07     1197.62     57.46 o 
  -2  -4  11      974.95      868.98     46.76 o 
  -1  -4  11      530.90      565.81     38.82 o 
   0  -4  11      275.65      287.79     30.15 o 
   1  -4  11       69.12       37.60     18.43 o 
   2  -4  11      739.23      668.47     31.30 o 
   3  -4  11      217.87      252.15     56.88 o 
   4  -4  11       36.26       41.75     18.30 o 
   5  -4  11      116.78       79.36     34.14 o 
   6  -4  11       70.80       58.63     35.93 o 
   7  -4  11        0.13      -16.86     34.08 o 
  -8  -3  11      632.17      671.01     54.94 o 
  -7  -3  11      918.05      901.83     60.78 o 
  -6  -3  11     1517.82     1549.21     71.67 o 
  -5  -3  11     3574.59     3616.86    104.77 o 
  -4  -3  11     5108.60     5080.56    123.96 o 
  -3  -3  11     3793.19     3724.58    100.83 o 
  -2  -3  11     4694.74     4527.55    110.74 o 
  -1  -3  11     6984.34     6889.15    146.23 o 
   0  -3  11     4533.65     4454.95     74.60 o 
   1  -3  11     3640.49     3628.95     67.04 o 
   2  -3  11     3455.14     3437.14     66.23 o 
   3  -3  11     3433.39     3520.51     69.37 o 
   4  -3  11     2236.94     2167.35     54.63 o 
   5  -3  11      863.81      914.94     64.04 o 
   6  -3  11      876.57      910.01     69.33 o 
   7  -3  11      500.25      423.32     57.40 o 
  -8  -2  11       84.43      106.79     23.08 o 
  -7  -2  11      231.61      245.46     24.40 o 
  -6  -2  11      236.06      224.07     21.67 o 
  -5  -2  11       41.11       57.79     15.20 o 
  -4  -2  11        1.46        0.93     11.04 o 
  -3  -2  11       12.80        2.66     12.83 o 
  -2  -2  11      128.13      121.27     12.47 o 
  -1  -2  11      222.10      237.10     31.31 o 
   0  -2  11       74.22       70.07     14.49 o 
   1  -2  11      787.63      769.53     36.51 o 
   2  -2  11      916.92      887.84     34.25 o 
   3  -2  11      625.86      617.94     34.76 o 
   4  -2  11     1070.85     1072.39     42.03 o 
   5  -2  11      640.32      647.44     55.86 o 
   6  -2  11      174.80      138.18     39.50 o 
 -10  -1  11      354.17      384.44     49.03 o 
  -9  -1  11      674.96      659.99     51.98 o 
  -8  -1  11     1174.92     1164.59     59.37 o 
  -7  -1  11     1432.76     1476.78     46.96 o 
  -6  -1  11     2775.38     2692.80     58.36 o 
  -5  -1  11     3379.15     3334.07     61.62 o 
  -4  -1  11     1989.68     1976.98     71.12 o 
  -3  -1  11     2150.99     2076.08     43.14 o 
  -2  -1  11     2322.93     2280.48     45.74 o 
  -1  -1  11     4189.67     4157.69     52.57 o 
   0  -1  11     5636.32     5658.04     67.04 o 
   1  -1  11     2949.16     2868.77     44.90 o 
   2  -1  11     1891.71     1884.28     38.53 o 
   3  -1  11      610.68      606.91     26.70 o 
   4  -1  11      831.45      919.50     33.06 o 
   5  -1  11      521.63      526.94     58.35 o 
 -10   0  11       34.35        0.80     35.07 o 
  -9   0  11       66.98       89.76     33.10 o 
  -8   0  11      278.05      220.86     34.94 o 
  -7   0  11      624.18      667.38     35.11 o 
  -6   0  11      850.04      839.31     35.41 o 
  -5   0  11     1292.09     1296.93     39.61 o 
  -4   0  11     1905.86     1930.38     45.95 o 
  -3   0  11     1917.41     1891.27     44.31 o 
  -2   0  11     2086.86     2123.04     61.64 o 
  -1   0  11     3701.86     3628.49     62.87 o 
   0   0  11     3137.20     3131.64     46.22 o 
   1   0  11     1845.66     1852.46     63.96 o 
   2   0  11     2050.41     2007.67     40.60 o 
   3   0  11     2083.55     2144.69     83.42 o 
   4   0  11     1518.67     1545.63     44.27 o 
   5   0  11     1054.13     1059.20     65.58 o 
   6   0  11      749.73      725.57     58.51 o 
 -10   1  11      411.97      487.55     52.78 o 
  -9   1  11      688.94      842.65     59.80 o 
  -8   1  11      692.16      743.72     52.35 o 
  -7   1  11      606.60      678.48     35.50 o 
  -6   1  11      752.48      763.87     35.51 o 
  -5   1  11     1549.25     1445.12     43.14 o 
  -4   1  11      613.37      638.26     30.03 o 
  -3   1  11      261.57      289.06     21.48 o 
  -2   1  11      826.15      919.29     47.22 o 
  -1   1  11       10.99       21.63     13.27 o 
   0   1  11      163.13      160.96     18.38 o 
   1   1  11      309.32      283.88     22.96 o 
   2   1  11       20.20       10.53     15.95 o 
   3   1  11       31.64       43.08     19.29 o 
   4   1  11        1.23       15.75     27.81 o 
   5   1  11        6.61        8.37     29.47 o 
   6   1  11       25.21       13.78     33.16 o 
   7   1  11       25.78       51.68     38.14 o 
 -10   2  11      378.58      447.99     51.98 o 
  -9   2  11      524.42      520.83     50.20 o 
  -8   2  11      775.92      934.68     58.20 o 
  -7   2  11     1377.56     1488.30     49.50 o 
  -6   2  11     1680.25     1680.77     49.81 o 
  -5   2  11     2792.59     2815.93     61.14 o 
  -4   2  11     4664.21     4527.80     78.49 o 
  -3   2  11     4096.28     3937.91     72.06 o 
  -2   2  11     3024.52     3112.86     63.18 o 
  -1   2  11     3916.48     3737.87    123.23 o 
   0   2  11     3159.45     3092.35     75.15 o 
   1   2  11     1590.87     1543.15     76.87 o 
   2   2  11     2101.20     2022.64     55.01 o 
   3   2  11     1745.02     1786.36     54.35 o 
   4   2  11      877.69      974.06     62.81 o 
   5   2  11      468.32      597.80     55.25 o 
   6   2  11      341.55      309.39     48.66 o 
   7   2  11      158.35      160.82     46.82 o 
 -10   3  11        6.14      -14.83     32.85 o 
  -9   3  11       23.89       66.38     34.57 o 
  -8   3  11       26.85       62.75     29.16 o 
  -7   3  11        0.47       12.18     26.27 o 
  -6   3  11       42.78       64.27     19.60 o 
  -5   3  11      196.88      194.83     22.17 o 
  -4   3  11       52.83       75.45     31.74 o 
  -3   3  11      286.83      256.41     23.76 o 
  -2   3  11      451.36      414.22     49.71 o 
  -1   3  11      198.84      199.22     22.67 o 
   0   3  11      558.82      515.54     31.19 o 
   1   3  11      592.91      538.83     32.64 o 
   2   3  11      697.00      749.31     43.53 o 
   3   3  11      783.09      721.33     51.55 o 
   4   3  11      474.86      429.60     48.23 o 
   5   3  11      269.87      308.65     46.45 o 
   6   3  11      143.16      123.16     42.88 o 
 -10   4  11      354.24      467.37     55.37 o 
  -9   4  11      630.60      707.61     58.88 o 
  -8   4  11      954.79     1015.52     64.17 o 
  -7   4  11     1081.65     1089.29     58.81 o 
  -6   4  11     1178.28     1192.72     44.98 o 
  -5   4  11     1455.86     1364.60     45.88 o 
  -4   4  11     1383.50     1355.13     46.14 o 
  -3   4  11     1100.99     1043.87     40.76 o 
  -2   4  11     1171.83     1133.21     44.88 o 
  -1   4  11      899.85      906.90     38.81 o 
   0   4  11      848.23      864.95     39.81 o 
   1   4  11      463.78      495.13     33.71 o 
   2   4  11      313.34      332.03     40.54 o 
   3   4  11      168.20      167.77     36.42 o 
   4   4  11       62.98       51.49     35.50 o 
   5   4  11       29.67       54.32     38.27 o 
  -9   5  11      354.42      360.39     50.39 o 
  -8   5  11      340.41      468.91     49.95 o 
  -7   5  11      395.24      398.72     44.73 o 
  -6   5  11     1141.34     1085.29     47.22 o 
  -5   5  11     1547.20     1465.29     50.99 o 
  -4   5  11     1341.70     1339.07     57.77 o 
  -3   5  11     1218.22     1141.85     45.33 o 
  -2   5  11     1568.39     1485.85     77.64 o 
  -1   5  11     1497.41     1431.63     49.94 o 
   0   5  11     1366.60     1277.51     47.76 o 
   1   5  11     1321.74     1263.14     66.87 o 
   2   5  11      813.58      777.01     56.41 o 
   3   5  11      568.64      601.55     54.45 o 
   4   5  11      473.95      510.74     55.61 o 
   5   5  11      261.73      296.41     52.11 o 
  -9   6  11      117.38      119.17     41.90 o 
  -8   6  11      157.16      242.76     44.29 o 
  -7   6  11      258.00      233.66     38.51 o 
  -6   6  11      236.83      228.06     39.25 o 
  -5   6  11       45.80       67.10     23.86 o 
  -4   6  11       17.25       -7.63     22.39 o 
  -3   6  11        2.64       -2.74     19.56 o 
  -2   6  11        9.73       10.15     19.90 o 
  -1   6  11        0.13       -4.02     18.62 o 
   0   6  11       13.98       34.08     28.42 o 
   1   6  11        4.32      -17.59     26.45 o 
   2   6  11       35.35       42.39     33.47 o 
   3   6  11       58.07       84.47     38.14 o 
   4   6  11       30.44        7.69     36.36 o 
  -8   7  11      938.66      925.15     65.83 o 
  -7   7  11      861.11      900.48     66.07 o 
  -6   7  11      829.55      869.10     63.12 o 
  -5   7  11     1270.14     1290.98     53.63 o 
  -4   7  11     1017.93      918.26     45.52 o 
  -3   7  11      756.68      800.55     42.54 o 
  -2   7  11      840.12      766.02     52.75 o 
  -1   7  11      970.49      986.79     60.54 o 
   0   7  11      878.53      907.43     62.20 o 
   1   7  11      453.10      514.44     51.62 o 
   2   7  11      242.44      203.57     43.37 o 
   3   7  11      168.42      232.67     47.56 o 
  -7   8  11      152.38      114.55     39.25 o 
  -6   8  11      121.27       82.19     38.27 o 
  -5   8  11      201.56      228.35     36.05 o 
  -4   8  11      365.87      349.62     44.79 o 
  -2   8  11      354.49      264.29     41.40 o 
  -1   8  11      373.54      321.38     44.60 o 
   0   8  11      323.69      308.65     43.50 o 
   1   8  11      288.99      355.90     46.51 o 
   2   8  11      182.48      161.74     43.86 o 
  -6   9  11      255.19      230.52     46.94 o 
  -5   9  11      289.48      349.74     48.17 o 
  -4   9  11      354.13      395.02     51.43 o 
  -3   9  11      167.19      197.17     40.05 o 
  -2   9  11       92.35      112.95     36.60 o 
  -1   9  11       71.17       63.12     36.54 o 
   0   9  11       40.29       29.65     34.76 o 
  -3  10  11      536.74      507.85     53.34 o 
  -1 -15  12      158.85      195.45     44.36 o 
   0 -15  12      271.89      264.91     44.05 o 
   2 -15  12      340.77      303.42     52.17 o 
   3 -15  12      381.58      435.01     62.44 o 
  -2 -14  12       88.77       71.06     40.60 o 
  -1 -14  12       59.94       26.33     35.25 o 
   0 -14  12       32.93       24.73     33.28 o 
   1 -14  12       49.28       40.60     32.18 o 
   2 -14  12        2.56       -6.52     33.59 o 
   3 -14  12        4.69        0.80     35.81 o 
   4 -14  12        3.33      -33.71     35.56 o 
  -4 -13  12      224.38      299.24     54.57 o 
  -3 -13  12      495.22      446.64     55.25 o 
  -2 -13  12      603.99      602.59     56.17 o 
  -1 -13  12      596.82      626.28     56.11 o 
   0 -13  12      613.47      716.78     57.77 o 
   1 -13  12      759.32      819.70     57.21 o 
   2 -13  12      925.17      853.29     67.67 o 
   3 -13  12      776.77      865.72     73.46 o 
   4 -13  12      689.05      836.99     71.55 o 
   5 -13  12      662.09      748.15     70.87 o 
  -5 -12  12       10.76        7.87     39.00 o 
  -4 -12  12       25.75       39.74     38.57 o 
  -3 -12  12       45.46       77.95     35.99 o 
  -2 -12  12       66.61       67.86     36.11 o 
  -1 -12  12       86.36      117.32     33.41 o 
   0 -12  12      102.99      174.04     35.13 o 
   1 -12  12      229.91      302.93     38.33 o 
   2 -12  12      286.02      308.96     46.94 o 
   3 -12  12      420.32      447.13     54.14 o 
   4 -12  12      448.08      455.81     55.86 o 
   5 -12  12      476.23      446.02     58.08 o 
   6 -12  12      475.82      441.78     59.80 o 
  -6 -11  12      126.34      152.63     43.80 o 
  -5 -11  12      325.06      412.19     52.66 o 
  -4 -11  12      470.92      458.64     51.55 o 
  -3 -11  12      317.08      338.12     45.16 o 
  -2 -11  12      417.36      398.72     44.42 o 
  -1 -11  12      470.06      539.84     46.57 o 
   0 -11  12      385.10      387.21     41.46 o 
   1 -11  12      433.27      439.87     40.60 o 
   2 -11  12      455.28      420.15     30.74 o 
   3 -11  12      415.04      381.74     48.85 o 
   4 -11  12      167.35      158.05     41.90 o 
   5 -11  12      123.04      167.15     43.43 o 
   6 -11  12      114.89       91.05     44.48 o 
  -6 -10  12      234.92      224.98     47.56 o 
  -5 -10  12      471.56      381.00     51.55 o 
  -4 -10  12      544.55      613.48     54.45 o 
  -3 -10  12      934.58      916.53     60.17 o 
  -2 -10  12      942.75      839.94     55.18 o 
  -1 -10  12      874.87      877.22     53.52 o 
   0 -10  12     1717.67     1732.30     68.90 o 
   1 -10  12     2140.38     2002.38     72.35 o 
   2 -10  12     1456.01     1531.14     48.43 o 
   3 -10  12     1105.33     1206.42     70.81 o 
   4 -10  12      999.15      976.15     67.06 o 
   5 -10  12      891.34      996.51     70.69 o 
   6 -10  12      729.54      752.46     67.12 o 
   7 -10  12      654.21      748.65     73.58 o 
  -7  -9  12       90.90       79.30     40.91 o 
  -6  -9  12      121.93       87.11     36.79 o 
  -5  -9  12       39.94       15.26     32.73 o 
  -4  -9  12       83.13       91.67     34.76 o 
  -3  -9  12       61.41       57.28     30.82 o 
  -2  -9  12        4.33       10.89     25.04 o 
  -1  -9  12        0.20      -16.12     20.98 o 
   0  -9  12        0.04       -4.86     21.41 o 
   1  -9  12       80.31       87.24     23.93 o 
   2  -9  12      230.85      239.95     40.79 o 
   3  -9  12      197.85      185.12     37.10 o 
   4  -9  12       71.86       88.65     35.93 o 
   5  -9  12      202.54      208.68     44.29 o 
   6  -9  12      234.02      319.23     51.98 o 
   7  -9  12      172.70      166.29     48.11 o 
  -8  -8  12      216.56      248.11     44.97 o 
  -7  -8  12      566.30      631.88     58.63 o 
  -6  -8  12      764.96      760.03     63.67 o 
  -5  -8  12      818.84      794.91     61.21 o 
  -4  -8  12     1043.32      978.92     61.64 o 
  -3  -8  12     1547.71     1551.31     71.06 o 
  -2  -8  12     2075.56     1986.99     74.99 o 
  -1  -8  12     1731.03     1682.47     66.50 o 
   0  -8  12     2481.50     2342.52     77.21 o 
   1  -8  12     3545.94     3353.18     91.85 o 
   2  -8  12     1455.04     1353.27     69.43 o 
   3  -8  12     1157.18     1243.33     62.69 o 
   4  -8  12     1178.08     1101.90     66.01 o 
   5  -8  12      613.68      630.09     56.29 o 
   6  -8  12      361.09      394.59     52.66 o 
   7  -8  12      361.14      311.60     55.55 o 
  -9  -7  12        3.94      -32.73     33.96 o 
  -8  -7  12       19.17        8.06     32.24 o 
  -7  -7  12       92.69       93.70     36.48 o 
  -6  -7  12      110.40       52.05     31.81 o 
  -5  -7  12      252.89      230.27     37.40 o 
  -4  -7  12      585.56      654.21     49.77 o 
  -3  -7  12      533.92      520.34     42.76 o 
  -2  -7  12     1016.31     1020.07     55.43 o 
  -1  -7  12     1591.79     1609.07     65.09 o 
   0  -7  12      525.91      499.86     39.37 o 
   1  -7  12     1065.10     1019.74     37.32 o 
   2  -7  12     2578.19     2478.19    129.07 o 
   3  -7  12     1647.44     1733.17     50.17 o 
   4  -7  12      814.40      875.69     59.00 o 
   5  -7  12     1121.45     1183.41     70.93 o 
   6  -7  12      926.14      918.63     68.60 o 
   7  -7  12      753.55      768.21     70.81 o 
   8  -7  12      496.76      514.99     64.90 o 
  -8  -6  12      456.33      471.37     52.66 o 
  -7  -6  12      513.30      545.20     51.31 o 
  -6  -6  12      585.64      532.15     50.75 o 
  -5  -6  12      562.46      583.03     48.72 o 
  -4  -6  12      632.57      650.64     50.45 o 
  -3  -6  12      521.23      452.73     40.54 o 
  -2  -6  12      584.66      532.83     41.03 o 
  -1  -6  12      790.35      844.86     47.99 o 
   0  -6  12      106.97       73.33     24.24 o 
   1  -6  12       99.82       95.31     17.42 o 
   2  -6  12       89.58       65.56     17.91 o 
   3  -6  12        5.24       13.82     17.29 o 
   4  -6  12       88.38       95.60     31.74 o 
   5  -6  12       58.82       97.88     34.39 o 
   6  -6  12        9.06       43.50     36.91 o 
   7  -6  12        0.27      -10.52     37.84 o 
   8  -6  12        0.50       62.63     44.97 o 
  -8  -5  12      398.85      439.13     49.03 o 
  -7  -5  12      716.67      603.70     51.49 o 
  -6  -5  12     1185.02     1170.43     63.80 o 
  -5  -5  12     2077.70     1893.36     75.55 o 
  -4  -5  12     2557.09     2407.18     82.93 o 
  -3  -5  12     4329.98     3924.40    106.37 o 
  -2  -5  12     6818.77     6423.68    142.36 o 
  -1  -5  12     4753.83     4444.93    110.80 o 
   0  -5  12     2310.53     2342.15     77.95 o 
   1  -5  12     3066.66     3000.83     62.88 o 
   2  -5  12     3317.96     3227.23     67.00 o 
   3  -5  12     2453.73     2369.60     70.66 o 
   4  -5  12     1359.55     1230.72     65.52 o 
   5  -5  12      999.66      917.83     62.63 o 
   6  -5  12      516.99      501.95     54.45 o 
   7  -5  12      411.39      459.07     58.08 o 
   8  -5  12      389.26      344.76     58.81 o 
  -8  -4  12      142.92      145.31     36.91 o 
  -7  -4  12      154.65      157.43     35.50 o 
  -6  -4  12       50.90        3.69     28.18 o 
  -5  -4  12       89.88       92.65     30.08 o 
  -4  -4  12       14.47       38.33     23.44 o 
  -3  -4  12       96.38       48.48     24.05 o 
  -2  -4  12      241.89      236.98     31.25 o 
  -1  -4  12      106.10      105.38     27.87 o 
   0  -4  12      332.86      338.30     23.47 o 
   1  -4  12     1483.47     1386.92     56.78 o 
   2  -4  12     1253.50     1241.09     40.97 o 
   3  -4  12     1900.50     1929.61     80.90 o 
   4  -4  12     1167.02     1185.57     44.39 o 
   5  -4  12      547.87      494.32     52.05 o 
   6  -4  12      408.90      386.04     50.82 o 
   7  -4  12      334.24      420.31     56.23 o 
  -8  -3  12      421.71      497.89     51.55 o 
  -7  -3  12     1303.94     1223.77     71.12 o 
  -6  -3  12     2686.25     2540.50     91.11 o 
  -5  -3  12     1700.78     1639.65     72.96 o 
  -4  -3  12     1927.69     1948.24     76.47 o 
  -3  -3  12     3028.19     2833.89     90.44 o 
  -2  -3  12     2858.02     2722.23     86.50 o 
  -1  -3  12     4579.01     4408.39    115.04 o 
   0  -3  12     3766.48     3733.85     69.00 o 
   1  -3  12     2694.54     2650.57     57.86 o 
   2  -3  12     1857.16     1778.18     48.22 o 
   3  -3  12     1009.20      984.69     39.79 o 
   4  -3  12      504.89      482.08     30.48 o 
   5  -3  12      223.46      182.04     39.80 o 
   6  -3  12      142.04      170.29     41.65 o 
  -8  -2  12      275.45      322.74     45.59 o 
  -7  -2  12      326.48      380.01     46.69 o 
  -6  -2  12      659.10      585.80     48.66 o 
  -5  -2  12     1193.75     1237.98     66.38 o 
  -4  -2  12     1099.07     1128.54     59.80 o 
  -3  -2  12     1132.49     1141.33     61.64 o 
  -2  -2  12     1864.10     1889.12     75.12 o 
  -1  -2  12     3528.88     3589.49    103.48 o 
   0  -2  12     2680.80     2686.63     56.64 o 
   1  -2  12     3091.89     3189.28     63.84 o 
   2  -2  12     2812.28     2794.47     61.37 o 
   3  -2  12     1889.92     1879.56     57.74 o 
   4  -2  12     1414.03     1440.01    159.71 o 
   5  -2  12     1253.07     1280.18     74.01 o 
   6  -2  12     1012.27     1115.19     77.27 o 
  -7  -1  12      514.18      523.42     51.98 o 
  -6  -1  12     1078.06     1118.14     67.43 o 
  -5  -1  12      889.95      829.91     58.26 o 
  -4  -1  12      165.65      192.93     34.94 o 
  -3  -1  12      460.17      438.89     42.20 o 
  -2  -1  12      151.09      201.23     33.22 o 
  -1  -1  12       36.81       54.11     14.51 o 
   0  -1  12      398.61      402.95     24.74 o 
   1  -1  12        2.47        1.57     14.28 o 
   2  -1  12       28.01       18.15     17.22 o 
   3  -1  12        0.65       -3.27     17.49 o 
   4  -1  12       27.73       27.58     20.21 o 
   5  -1  12       77.51       40.91     34.14 o 
  -8   0  12      835.35      822.78     53.58 o 
  -7   0  12     1361.16     1359.41     46.69 o 
  -6   0  12     1815.59     1841.39    106.34 o 
  -5   0  12     2949.58     2904.98    116.06 o 
  -4   0  12     2722.52     2718.86     59.40 o 
  -3   0  12     3054.87     2908.27     79.08 o 
  -2   0  12     4059.91     3997.96     69.09 o 
  -1   0  12     4535.53     4547.67    120.83 o 
   0   0  12     4129.65     4092.17    112.58 o 
   1   0  12     3219.92     3091.78     98.56 o 
   2   0  12     1968.48     1857.43     74.44 o 
   3   0  12      874.83     1013.37     60.91 o 
   4   0  12      703.35      788.26     58.32 o 
  -9   1  12       39.01       21.59     31.62 o 
  -8   1  12        4.59       21.59     27.93 o 
  -7   1  12       13.70       33.18     28.24 o 
  -6   1  12      100.87       97.96     20.79 o 
  -5   1  12       32.25       45.40     36.79 o 
  -4   1  12       26.73       37.51     15.83 o 
  -3   1  12      364.30      377.01     38.82 o 
  -2   1  12      354.34      382.05     29.16 o 
  -1   1  12      638.27      576.86     63.64 o 
   0   1  12      896.61      836.49     37.37 o 
   1   1  12     1092.45     1049.74     38.80 o 
   2   1  12     1027.51      952.59     70.32 o 
   3   1  12      964.46      979.75     41.89 o 
 -10   2  12      383.75      424.25     52.17 o 
  -9   2  12      679.09      752.64     59.24 o 
  -8   2  12      656.65      674.88     52.35 o 
  -7   2  12      662.80      692.72     38.05 o 
  -6   2  12      991.67     1090.30     43.56 o 
  -5   2  12     1226.05     1218.22     42.33 o 
  -4   2  12     1308.78     1332.59     64.26 o 
  -3   2  12     1782.54     1753.54     48.75 o 
  -2   2  12     1768.89     1646.42     74.07 o 
  -1   2  12      836.86      840.86     37.28 o 
   0   2  12      817.30      773.18     66.50 o 
   1   2  12      921.82      862.15     41.03 o 
   2   2  12      356.54      340.75     34.17 o 
   3   2  12      130.27      154.22     25.79 o 
   4   2  12       97.22      138.85     36.36 o 
   5   2  12       41.40      -12.00     32.30 o 
 -10   3  12      197.16      165.74     43.56 o 
  -9   3  12      294.23      339.72     46.20 o 
  -8   3  12      219.20      274.87     39.93 o 
  -7   3  12      670.86      738.06     49.89 o 
  -6   3  12     1188.43     1196.76     45.52 o 
  -5   3  12     1396.71     1384.80     46.69 o 
  -4   3  12     1430.14     1355.08     45.15 o 
  -3   3  12     1697.67     1635.86     55.40 o 
  -2   3  12     1704.82     1686.84     76.90 o 
  -1   3  12     1740.96     1669.00     49.00 o 
   0   3  12     1525.36     1482.57     78.13 o 
   1   3  12     1235.01     1269.37     45.87 o 
   2   3  12     1293.40     1289.01     49.09 o 
   3   3  12     1086.27     1187.29     66.20 o 
   4   3  12      619.13      706.93     57.09 o 
   5   3  12      373.30      344.27     49.52 o 
   6   3  12      226.34      253.03     49.83 o 
 -10   4  12      119.87      165.12     44.60 o 
  -9   4  12       94.04      104.09     39.13 o 
  -8   4  12      136.10      155.03     36.24 o 
  -7   4  12      154.15      149.06     32.79 o 
  -6   4  12       64.40      103.14     32.94 o 
  -5   4  12       38.14       32.33     20.23 o 
  -4   4  12       17.13       41.82     18.44 o 
  -3   4  12        8.00       24.46     25.16 o 
  -2   4  12        4.01       21.60     17.17 o 
  -1   4  12       12.33       28.72     18.49 o 
   0   4  12       41.30       17.71     19.02 o 
   1   4  12       56.14       55.84     21.92 o 
   2   4  12       64.43       74.32     32.42 o 
   3   4  12      101.07      129.99     33.71 o 
   4   4  12       80.14       81.51     38.20 o 
   5   4  12       78.89       88.90     41.83 o 
  -9   5  12      545.80      739.79     62.38 o 
  -8   5  12      791.12      802.23     62.94 o 
  -7   5  12      989.30     1030.16     63.24 o 
  -6   5  12     1395.72     1384.59     52.24 o 
  -5   5  12     1383.66     1455.45     52.75 o 
  -4   5  12     1051.70     1002.89     44.64 o 
  -3   5  12     1002.49     1017.41     44.81 o 
  -2   5  12     1197.07     1158.89     79.61 o 
  -1   5  12     1281.17     1244.93     48.07 o 
   0   5  12     1126.41     1127.58     47.90 o 
   1   5  12      641.63      619.82     51.62 o 
   2   5  12      377.30      446.64     48.91 o 
   3   5  12      275.89      293.52     44.85 o 
   4   5  12      120.93      133.50     42.02 o 
  -9   6  12       25.59       36.85     38.51 o 
  -8   6  12      123.38      185.18     42.45 o 
  -7   6  12      157.86      150.66     36.67 o 
  -6   6  12      216.57      247.68     41.65 o 
  -5   6  12      412.04      375.36     61.67 o 
  -4   6  12      353.78      346.84     32.48 o 
  -3   6  12      405.27      378.86     32.48 o 
  -2   6  12      464.22      417.56     33.39 o 
  -1   6  12      568.96      605.46     38.42 o 
   0   6  12      669.26      628.06     51.25 o 
   1   6  12      565.60      502.69     50.02 o 
   2   6  12      280.26      330.80     44.54 o 
   3   6  12      204.22      180.56     43.68 o 
  -8   7  12      346.46      454.64     54.63 o 
  -7   7  12      462.78      542.92     53.65 o 
  -6   7  12      482.26      490.32     51.92 o 
  -5   7  12      301.88      353.88     34.40 o 
  -4   7  12      238.39      188.14     28.64 o 
  -3   7  12      210.39      239.25     46.94 o 
  -2   7  12      151.04      168.35     28.26 o 
  -1   7  12       94.31      131.16     36.05 o 
   0   7  12       36.73       25.53     30.15 o 
   1   7  12       26.37       41.28     31.19 o 
   2   7  12        5.56       30.76     37.34 o 
  -7   8  12      446.14      593.55     57.40 o 
  -6   8  12      512.81      517.14     55.55 o 
  -5   8  12      623.83      659.17     44.73 o 
  -4   8  12      771.56      754.86     61.64 o 
  -3   8  12      777.12      768.02     58.38 o 
  -2   8  12      625.95      628.99     54.75 o 
  -1   8  12      558.92      597.98     54.02 o 
   0   8  12      560.76      602.35     54.45 o 
   1   8  12      360.14      302.62     47.74 o 
  -5   9  12        0.26       28.18     37.16 o 
  -3   9  12        7.45       45.65     35.50 o 
  -2   9  12       12.08      -15.07     33.10 o 
  -1   9  12       44.30       48.29     34.08 o 
   0 -15  13      385.50      421.23     51.80 o 
  -2 -14  13       56.42       82.87     41.03 o 
  -1 -14  13       78.14       82.38     37.40 o 
   0 -14  13      126.02      145.37     39.13 o 
   2 -14  13      174.71      121.93     42.14 o 
   3 -14  13      250.36      316.15     55.18 o 
  -3 -13  13      178.57      162.23     46.63 o 
  -2 -13  13      317.31      359.59     51.31 o 
  -1 -13  13      305.86      298.13     45.83 o 
   0 -13  13      251.71      292.35     43.19 o 
   1 -13  13      212.69      204.06     37.59 o 
   2 -13  13      149.48       77.33     39.25 o 
   3 -13  13      109.08      157.86     45.89 o 
   4 -13  13       83.71       72.53     41.77 o 
   5 -13  13       52.01       94.56     45.96 o 
  -4 -12  13      252.39      295.24     51.00 o 
  -3 -12  13      469.84      481.21     53.15 o 
  -2 -12  13      464.34      521.08     53.46 o 
  -1 -12  13      655.49      804.38     60.47 o 
   0 -12  13      943.24     1031.58     62.94 o 
   1 -12  13      814.20      806.84     55.49 o 
   2 -12  13      820.50      890.76     66.26 o 
   3 -12  13      850.72      830.41     67.67 o 
   4 -12  13      708.42      675.13     64.54 o 
   5 -12  13      684.82      852.80     75.12 o 
  -5 -11  13       18.25      -31.68     31.68 o 
  -4 -11  13       44.68       39.07     37.10 o 
  -3 -11  13        7.91      -18.95     29.35 o 
  -2 -11  13        0.29        0.06     27.56 o 
  -1 -11  13        0.01        3.08     27.25 o 
   0 -11  13       28.30       19.93     27.25 o 
   1 -11  13       73.86       34.88     24.36 o 
   2 -11  13      111.73      103.37     33.74 o 
   3 -11  13       92.36      113.14     39.68 o 
   4 -11  13      166.35      212.80     45.22 o 
   5 -11  13      235.26      212.06     47.43 o 
   6 -11  13      206.07      198.96     50.32 o 
  -6 -10  13      335.26      414.96     55.74 o 
  -5 -10  13      598.85      596.75     57.89 o 
  -4 -10  13      824.17      902.45     64.54 o 
  -3 -10  13      827.10      778.67     58.26 o 
  -2 -10  13      818.05      927.18     60.47 o 
  -1 -10  13     1086.26     1065.72     59.55 o 
   0 -10  13     1662.53     1559.86     66.44 o 
   1 -10  13     1529.70     1391.23     63.86 o 
   2 -10  13     1096.02     1048.73     42.83 o 
   3 -10  13      958.15      964.71     65.58 o 
   4 -10  13      399.39      425.97     53.09 o 
   5 -10  13      286.03      226.40     47.74 o 
   6 -10  13      330.24      414.59     58.38 o 
  -7  -9  13       29.61      -16.86     37.77 o 
  -6  -9  13       48.63       -4.31     34.45 o 
  -5  -9  13      137.70      143.40     37.96 o 
  -4  -9  13      218.85      260.11     42.82 o 
  -3  -9  13      274.18      273.52     38.94 o 
  -2  -9  13      417.51      432.98     42.39 o 
  -1  -9  13      502.19      480.11     41.34 o 
   0  -9  13     1410.40     1331.06     60.60 o 
   1  -9  13     2032.57     1819.41     71.55 o 
   2  -9  13     1153.96     1171.16     43.58 o 
   3  -9  13      784.31      765.13     58.88 o 
   4  -9  13      953.83     1001.06     66.69 o 
   5  -9  13      989.81     1068.43     72.47 o 
   6  -9  13      805.47      711.49     65.52 o 
   7  -9  13      737.66      759.78     73.33 o 
  -8  -8  13      163.68      187.64     45.34 o 
  -7  -8  13      222.62      220.92     44.36 o 
  -6  -8  13      279.33      325.44     46.88 o 
  -5  -8  13      344.02      322.49     43.56 o 
  -4  -8  13      443.00      463.37     46.08 o 
  -3  -8  13      432.34      352.82     40.73 o 
  -2  -8  13      443.35      386.10     38.94 o 
  -1  -8  13      372.65      339.53     37.22 o 
   0  -8  13      203.11      222.03     31.93 o 
   1  -8  13      180.34      150.11     21.33 o 
   2  -8  13       50.22       31.44     18.99 o 
   3  -8  13       44.44       34.64     30.51 o 
   4  -8  13       13.33       39.80     30.88 o 
   5  -8  13        4.25       33.84     32.91 o 
   6  -8  13        0.53        8.55     35.56 o 
   7  -8  13        2.65        3.45     40.48 o 
  -8  -7  13      246.13      227.01     45.89 o 
  -7  -7  13      404.00      405.36     50.02 o 
  -6  -7  13      622.72      751.78     60.84 o 
  -5  -7  13      789.03      733.88     56.23 o 
  -4  -7  13     1244.58     1208.33     66.38 o 
  -3  -7  13     2574.25     2195.55     80.72 o 
  -2  -7  13     2743.49     2702.79     89.14 o 
  -1  -7  13     1845.93     1809.45     72.41 o 
   0  -7  13     3124.35     3060.04     91.05 o 
   1  -7  13     3878.13     3843.61     75.65 o 
   2  -7  13     1448.47     1405.84     46.28 o 
   3  -7  13     1328.97     1314.75     48.02 o 
   4  -7  13     1342.71     1333.09     71.98 o 
   5  -7  13      798.78      802.29     62.87 o 
   6  -7  13      574.72      468.97     55.92 o 
   7  -7  13      561.69      580.20     64.84 o 
  -8  -6  13       68.51        2.21     34.70 o 
  -7  -6  13       20.84       21.90     30.82 o 
  -6  -6  13       10.67       36.97     29.28 o 
  -5  -6  13        1.91       18.21     25.65 o 
  -4  -6  13        1.02       20.36     24.98 o 
  -3  -6  13        4.85      -20.49     20.49 o 
  -2  -6  13      102.01       80.72     27.32 o 
  -1  -6  13      255.48      203.88     31.25 o 
   0  -6  13      496.83      495.73     40.42 o 
   1  -6  13      691.15      638.13     49.28 o 
   2  -6  13     1400.69     1379.24     48.72 o 
   3  -6  13     1165.03     1164.55     43.33 o 
   4  -6  13      753.46      725.51     58.44 o 
   5  -6  13      761.65      805.43     61.71 o 
   6  -6  13      480.62      516.59     56.91 o 
   7  -6  13      353.14      294.07     53.46 o 
  -8  -5  13      396.65      341.99     48.85 o 
  -7  -5  13      747.18      871.19     65.03 o 
  -6  -5  13      710.02      696.84     57.46 o 
  -5  -5  13      988.56     1029.06     60.91 o 
  -4  -5  13     2222.59     2169.47     83.98 o 
  -3  -5  13     2435.52     2297.24     82.07 o 
  -2  -5  13     2801.03     2711.83     89.33 o 
  -1  -5  13     3487.08     3348.26     98.19 o 
   0  -5  13     1717.96     1774.26     71.92 o 
   1  -5  13     1967.69     1904.44     51.33 o 
   2  -5  13     1656.90     1612.41     48.83 o 
   3  -5  13      756.29      739.68     36.29 o 
   4  -5  13      498.25      375.40     43.31 o 
   5  -5  13      264.35      222.40     42.70 o 
   6  -5  13       62.28       58.94     38.63 o 
   7  -5  13       48.21       24.73     42.70 o 
  -8  -4  13      121.33      118.61     38.14 o 
  -7  -4  13      182.08      239.38     43.80 o 
  -6  -4  13      340.69      350.36     43.06 o 
  -5  -4  13      596.54      683.00     51.98 o 
  -4  -4  13      890.07      838.40     54.14 o 
  -3  -4  13      795.73      703.92     49.28 o 
  -2  -4  13     1674.61     1545.77     67.98 o 
  -1  -4  13     2108.12     2040.09     77.21 o 
   0  -4  13     1798.42     1804.38     49.31 o 
   1  -4  13     2492.90     2517.16     68.53 o 
   2  -4  13     2470.11     2461.47     59.25 o 
   3  -4  13     2502.54     2508.47     61.08 o 
   4  -4  13     1644.01     1577.70     50.46 o 
   5  -4  13     1376.22     1433.25     79.55 o 
   6  -4  13      950.51     1063.63     76.96 o 
   7  -4  13      652.02      633.91     64.90 o 
  -8  -3  13      177.32      128.76     41.28 o 
  -7  -3  13      263.66      305.27     46.02 o 
  -6  -3  13      344.88      396.50     46.63 o 
  -5  -3  13      367.96      388.56     41.83 o 
  -4  -3  13      303.24      308.65     38.88 o 
  -3  -3  13      232.30      217.60     34.51 o 
  -2  -3  13       86.30       85.08     27.87 o 
  -1  -3  13      363.75      347.53     38.82 o 
   0  -3  13       79.47      103.16     19.81 o 
   1  -3  13       43.79       57.62     18.06 o 
   2  -3  13        8.77       13.59     21.96 o 
   3  -3  13        6.19       15.92     18.87 o 
   4  -3  13       43.57       45.78     21.38 o 
   5  -3  13        8.51      -16.61     31.38 o 
   6  -3  13       62.00      106.12     40.42 o 
  -8  -2  13      552.56      691.49     61.27 o 
  -7  -2  13     1207.04     1181.26     74.13 o 
  -6  -2  13     1888.18     1940.73     86.68 o 
  -5  -2  13     1526.84     1594.25     76.47 o 
  -4  -2  13     1904.53     1782.38     76.90 o 
  -3  -2  13     2708.74     2623.12     91.54 o 
  -2  -2  13     2041.17     1859.95     76.78 o 
  -1  -2  13     3621.71     3610.46     84.68 o 
   0  -2  13     3850.59     3872.07     84.19 o 
   1  -2  13     2714.32     2626.47     59.50 o 
   2  -2  13     1451.68     1571.51     60.84 o 
   3  -2  13     1135.34     1094.95     42.29 o 
   4  -2  13      911.91      905.33     42.67 o 
   5  -2  13      468.27      527.23     54.45 o 
  -8  -1  13       21.15       -6.89     36.17 o 
  -7  -1  13       20.98       97.51     36.42 o 
  -6  -1  13       76.80       76.22     35.87 o 
  -5  -1  13       68.41       61.64     32.30 o 
  -4  -1  13      103.47       87.97     32.98 o 
  -3  -1  13      317.84      236.92     37.47 o 
  -2  -1  13      400.57      428.18     44.05 o 
  -1  -1  13      652.43      659.87     53.28 o 
   1  -1  13     1455.18     1337.40     67.98 o 
   2  -1  13     1373.47     1377.14     66.38 o 
   3  -1  13      921.05      992.51     61.46 o 
   4  -1  13      477.53      417.05     45.40 o 
  -7   0  13      722.33      848.31     68.29 o 
  -6   0  13      884.42      863.87     66.50 o 
  -5   0  13      792.22      907.92     64.66 o 
  -4   0  13      815.40      900.17     63.00 o 
  -3   0  13     1759.20     1844.39     79.24 o 
  -2   0  13     1298.17     1350.93     67.67 o 
  -1   0  13      921.01      879.93     56.54 o 
   0   0  13     1297.88     1297.66     66.07 o 
   1   0  13      470.05      433.66     43.19 o 
   2   0  13      191.44      256.97     37.16 o 
   3   0  13      277.23      271.61     40.91 o 
   4   0  13      120.93       91.36     35.56 o 
  -7   1  13      710.04      809.98     65.15 o 
  -6   1  13      686.59      859.38     65.21 o 
  -5   1  13     1045.53     1095.87     69.58 o 
  -4   1  13     1561.21     1757.65     82.31 o 
  -3   1  13     1611.88     1686.47     79.48 o 
  -2   1  13     2137.84     2144.18     85.02 o 
  -1   1  13     2097.68     2229.26     86.44 o 
   0   1  13     1160.01     1079.75     62.07 o 
   1   1  13     1386.27     1324.79     67.98 o 
   2   1  13     1456.96     1374.00     70.44 o 
   3   1  13     1155.11     1290.21     70.01 o 
  -8   2  13      130.65      156.26     36.54 o 
  -7   2  13       26.98       23.88     21.53 o 
  -6   2  13        3.24       15.41     19.36 o 
  -5   2  13       14.93        6.45     18.30 o 
  -4   2  13       19.66       46.53     19.11 o 
  -3   2  13        1.39       13.51     16.97 o 
  -2   2  13        2.06      -13.29     25.47 o 
  -1   2  13       19.68        1.72     25.53 o 
   0   2  13       74.84       73.46     30.64 o 
   1   2  13       71.77       74.32     33.59 o 
   2   2  13      147.51      137.87     36.79 o 
   3   2  13      135.85      155.89     39.37 o 
  -9   3  13      576.55      647.81     56.72 o 
  -8   3  13      807.37      845.17     60.35 o 
  -7   3  13      912.18      896.11     57.64 o 
  -6   3  13     1048.62     1131.37     46.91 o 
  -5   3  13     1227.49     1300.30     47.58 o 
  -4   3  13     1361.60     1277.69     59.86 o 
  -3   3  13     1686.30     1697.52     75.12 o 
  -2   3  13     1323.14     1274.69     45.47 o 
  -1   3  13     1304.52     1243.92     45.12 o 
   0   3  13      928.09      878.71     39.88 o 
   1   3  13      493.88      434.08     37.47 o 
   2   3  13      453.94      467.37     54.38 o 
  -9   4  13       63.83       64.10     37.04 o 
  -8   4  13       70.11       49.77     34.82 o 
  -7   4  13      181.37      143.10     34.76 o 
  -6   4  13      480.67      476.82     55.68 o 
  -5   4  13      529.09      537.79     66.29 o 
  -4   4  13      395.58      360.77     29.81 o 
  -3   4  13      510.70      503.40     33.62 o 
  -2   4  13      905.94      900.93     41.80 o 
  -1   4  13      884.38      845.48     53.40 o 
   0   4  13      727.75      606.73     36.72 o 
   1   4  13      575.82      550.06     38.42 o 
   2   4  13      473.19      502.32     47.68 o 
   3   4  13      486.85      488.97     49.22 o 
  -9   5  13      240.76      249.10     47.49 o 
  -8   5  13      310.21      346.85     45.09 o 
  -7   5  13      562.22      583.09     51.92 o 
  -6   5  13      439.08      510.65     37.13 o 
  -5   5  13      390.49      409.37     33.59 o 
  -4   5  13      323.06      312.46     30.02 o 
  -3   5  13      148.76      126.42     38.51 o 
  -2   5  13      132.83      186.66     29.44 o 
  -1   5  13       68.44       61.52     21.86 o 
   0   5  13       54.50       59.03     23.74 o 
   1   5  13       31.09       71.67     32.18 o 
   2   5  13        0.63        8.18     30.70 o 
   3   5  13        0.21       -2.03     33.84 o 
  -8   6  13      342.02      351.10     47.68 o 
  -7   6  13      504.40      468.42     50.02 o 
  -6   6  13      882.70      912.66     64.54 o 
  -5   6  13      946.80      970.84     48.72 o 
  -4   6  13      796.71      866.20     46.03 o 
  -3   6  13      736.53      732.59     40.62 o 
  -2   6  13      907.52      923.42     45.41 o 
  -1   6  13     1261.81     1236.65     50.21 o 
   0   6  13      807.16      751.23     58.26 o 
   1   6  13      442.16      470.94     49.71 o 
   2   6  13      321.46      391.52     50.51 o 
  -7   7  13        5.30      -25.10     34.02 o 
  -6   7  13        2.84      -18.52     32.73 o 
  -5   7  13        1.52       21.20     24.09 o 
  -4   7  13        5.54       27.50     25.46 o 
  -3   7  13       12.84       -3.71     23.77 o 
  -2   7  13       50.42       51.06     33.04 o 
  -1   7  13       91.20       80.16     34.33 o 
   0   7  13      152.86      166.23     39.74 o 
   1   7  13      109.56      104.83     38.88 o 
  -6   8  13      279.03      386.53     51.92 o 
  -5   8  13      404.98      438.03     40.34 o 
  -3   8  13      340.05      304.34     45.89 o 
  -2   8  13      293.35      303.54     45.65 o 
  -1   8  13      228.28      175.83     41.71 o 
   0 -15  14      150.26      173.73     44.54 o 
  -1 -14  14      354.97      347.41     50.02 o 
   0 -14  14      368.82      443.32     50.45 o 
   1 -14  14      391.16      357.62     54.45 o 
   2 -14  14      465.58      441.53     58.51 o 
  -3 -13  14        4.30       16.55     37.84 o 
  -2 -13  14        1.45        6.15     35.01 o 
  -1 -13  14        1.99       25.22     34.21 o 
   0 -13  14        3.55        6.77     28.91 o 
   1 -13  14        4.35        0.10     22.40 o 
   2 -13  14       25.58       88.04     39.25 o 
   3 -13  14       59.40       94.00     41.28 o 
   4 -13  14      111.16      177.92     48.60 o 
  -4 -12  14      284.23      274.20     51.37 o 
  -3 -12  14      285.00      264.85     48.72 o 
  -2 -12  14      467.44      481.95     52.54 o 
  -1 -12  14      511.76      576.02     51.62 o 
   0 -12  14      479.37      423.45     44.36 o 
   1 -12  14      453.26      400.61     33.03 o 
   2 -12  14      573.03      508.41     56.41 o 
   3 -12  14      490.14      530.98     60.47 o 
   4 -12  14      297.34      269.46     52.11 o 
   5 -12  14      284.38      353.74     56.23 o 
  -5 -11  14       78.26      117.38     43.00 o 
  -4 -11  14      181.26      269.40     48.11 o 
  -3 -11  14      207.17      259.80     43.06 o 
  -2 -11  14      164.59      195.94     37.96 o 
  -1 -11  14      458.43      514.25     49.22 o 
   0 -11  14      839.24      865.17     54.81 o 
   1 -11  14      575.18      563.45     35.67 o 
   2 -11  14      639.75      556.45     55.49 o 
   3 -11  14      757.87      776.51     64.84 o 
   4 -11  14      660.65      565.44     59.92 o 
   5 -11  14      528.70      561.56     64.29 o 
  -6 -10  14      120.40       96.34     43.25 o 
  -5 -10  14      179.36      181.49     45.46 o 
  -4 -10  14      253.11      206.16     43.62 o 
  -3 -10  14      181.51      177.30     38.51 o 
  -2 -10  14      200.99      201.17     37.22 o 
  -1 -10  14      222.64      213.54     36.91 o 
   0 -10  14       99.31       99.23     29.53 o 
   1 -10  14       54.90       47.50     21.58 o 
   2 -10  14       36.31       53.53     20.99 o 
   3 -10  14       49.68       60.41     36.73 o 
   4 -10  14       20.31       34.51     34.64 o 
   5 -10  14        0.12       -1.29     36.91 o 
   6 -10  14       13.71      -12.73     38.33 o 
  -6  -9  14      342.38      351.59     53.65 o 
  -5  -9  14      402.68      390.53     48.72 o 
  -4  -9  14      596.21      616.74     55.31 o 
  -3  -9  14      937.64      856.98     58.51 o 
  -2  -9  14      774.95      725.82     54.63 o 
  -1  -9  14      991.78      927.18     55.31 o 
   0  -9  14     2183.90     2084.26     80.65 o 
   1  -9  14     1452.02     1496.15     62.14 o 
   2  -9  14     1227.04     1288.66     71.73 o 
   3  -9  14     1335.19     1401.13     77.89 o 
   4  -9  14      685.06      633.97     58.20 o 
   5  -9  14      600.42      678.88     64.10 o 
   6  -9  14      646.11      755.54     69.40 o 
  -7  -8  14        0.66       -3.38     35.62 o 
  -6  -8  14        0.35       -1.41     33.65 o 
  -5  -8  14       19.40       -1.05     29.04 o 
  -4  -8  14       27.00       18.58     27.50 o 
  -3  -8  14       36.67       12.73     25.96 o 
  -2  -8  14       88.00       85.27     28.79 o 
  -1  -8  14       90.21      102.00     29.35 o 
   0  -8  14      280.80      292.22     37.71 o 
   1  -8  14      643.69      598.65     35.40 o 
   2  -8  14      587.33      512.82     33.04 o 
   3  -8  14      344.77      343.04     44.11 o 
   4  -8  14      460.19      450.76     50.20 o 
   5  -8  14      439.96      488.23     55.12 o 
   6  -8  14      481.66      457.53     61.27 o 
  -8  -7  14      334.79      248.61     48.66 o 
  -7  -7  14      369.75      442.15     51.62 o 
  -6  -7  14      371.72      380.51     47.43 o 
  -5  -7  14      635.59      646.40     54.14 o 
  -4  -7  14      803.30      807.21     58.81 o 
  -3  -7  14      883.55      881.71     56.23 o 
  -2  -7  14     1996.34     1923.20     77.39 o 
  -1  -7  14     1343.39     1335.80     63.92 o 
   0  -7  14      599.58      518.50     43.06 o 
   1  -7  14     1079.91     1009.77     42.14 o 
   2  -7  14      683.47      677.37     36.71 o 
   3  -7  14      512.31      543.69     33.50 o 
   4  -7  14      337.52      329.50     44.85 o 
   5  -7  14      197.52      209.54     45.16 o 
   6  -7  14      113.15       97.51     42.57 o 
   7  -7  14       32.61       24.12     42.82 o 
  -8  -6  14      126.27      179.39     44.91 o 
  -7  -6  14      127.64      168.01     42.70 o 
  -6  -6  14      165.60      157.25     40.60 o 
  -5  -6  14      408.13      433.97     46.63 o 
  -4  -6  14      682.44      790.79     55.74 o 
  -3  -6  14     1117.72     1081.90     60.72 o 
  -2  -6  14     1626.03     1521.28     68.66 o 
  -1  -6  14     1155.49     1204.82     61.21 o 
   0  -6  14     1483.17     1393.44     66.75 o 
   1  -6  14     1619.84     1638.07     50.72 o 
   2  -6  14     1527.97     1550.50     50.38 o 
   3  -6  14     1491.92     1595.32     50.90 o 
   4  -6  14     1553.35     1661.61     81.08 o 
   5  -6  14     1159.06     1252.50     78.32 o 
   6  -6  14      856.45      751.72     66.07 o 
   7  -6  14      628.63      613.36     66.32 o 
  -8  -5  14      145.82      135.71     40.85 o 
  -7  -5  14       76.77       94.99     40.17 o 
  -6  -5  14      103.19       97.39     34.76 o 
  -5  -5  14      112.86      113.32     33.65 o 
  -4  -5  14      123.29      133.87     32.85 o 
  -3  -5  14      157.53      155.40     32.42 o 
  -2  -5  14      114.74      128.21     32.42 o 
  -1  -5  14      153.12      182.41     34.57 o 
   0  -5  14        2.57        7.24     16.20 o 
   1  -5  14        0.22       29.13     22.67 o 
   2  -5  14       16.03        5.19     17.38 o 
   3  -5  14        7.33       21.24     19.63 o 
   4  -5  14       19.44       15.20     30.58 o 
   5  -5  14       39.30       68.16     35.81 o 
   6  -5  14       88.80       67.00     39.80 o 
   7  -5  14       33.07       50.08     46.45 o 
  -8  -4  14      419.41      387.58     52.85 o 
  -7  -4  14      763.69      766.73     62.94 o 
  -6  -4  14      758.47      824.56     63.80 o 
  -5  -4  14      954.23      874.76     62.01 o 
  -4  -4  14     1928.82     1812.09     77.52 o 
  -3  -4  14     1573.28     1701.54     76.65 o 
  -2  -4  14     1689.49     1780.65     77.45 o 
  -1  -4  14     2198.60     2063.90     80.90 o 
   0  -4  14     1569.50     1539.88     47.03 o 
   1  -4  14     1461.54     1560.57     48.57 o 
   2  -4  14     1332.77     1322.21     46.29 o 
   3  -4  14     1108.20     1121.47     43.84 o 
   4  -4  14      735.15      813.86     58.94 o 
   5  -4  14      484.04      500.16     53.77 o 
   6  -4  14      312.65      375.52     54.32 o 
   7  -4  14      241.46      258.08     52.85 o 
  -8  -3  14       19.97       41.03     38.33 o 
  -7  -3  14       33.88       75.85     35.13 o 
  -6  -3  14      166.21      149.50     39.56 o 
  -5  -3  14      154.79      124.03     34.70 o 
  -4  -3  14      319.11      261.16     39.19 o 
  -3  -3  14      350.14      340.39     41.46 o 
  -2  -3  14      458.63      459.01     45.03 o 
  -1  -3  14      961.08      890.07     63.89 o 
   0  -3  14     1038.97     1010.49     39.28 o 
   1  -3  14     1095.71     1057.99     40.29 o 
   2  -3  14     1139.18     1137.62     46.57 o 
   3  -3  14      595.78      686.68     36.95 o 
   4  -3  14      559.74      588.40     36.49 o 
   5  -3  14      604.18      608.19     56.48 o 
   6  -3  14      487.78      501.95     58.63 o 
  -8  -2  14      306.26      317.02     52.11 o 
  -7  -2  14      512.04      572.02     58.94 o 
  -6  -2  14      880.61      909.46     67.98 o 
  -5  -2  14      804.50      945.02     63.06 o 
  -4  -2  14      730.00      754.98     59.74 o 
  -3  -2  14      727.13      748.28     58.75 o 
  -2  -2  14      607.96      695.55     53.77 o 
  -1  -2  14      961.47      900.72     60.11 o 
   0  -2  14      445.94      483.74     46.57 o 
   1  -2  14      201.49      213.35     36.91 o 
   2  -2  14      292.20      276.78     38.08 o 
   3  -2  14      167.78      193.17     36.60 o 
   4  -2  14       65.58       47.80     31.56 o 
  -8  -1  14      449.88      480.17     59.37 o 
  -7  -1  14      687.15      715.30     63.92 o 
  -6  -1  14      740.53      784.20     65.89 o 
  -5  -1  14     1051.05     1010.11     66.20 o 
  -4  -1  14     1187.87     1228.51     72.72 o 
  -3  -1  14     1518.68     1761.95     82.13 o 
  -2  -1  14     1987.56     2147.13     87.73 o 
  -1  -1  14     1746.79     1856.57     79.30 o 
   0  -1  14     1837.39     1725.16     75.92 o 
   1  -1  14     1639.78     1555.30     73.39 o 
   2  -1  14     1201.99     1300.24     69.95 o 
   3  -1  14      850.91      905.34     62.07 o 
   4  -1  14      802.15      873.72     62.07 o 
  -7   0  14        2.99       28.67     37.77 o 
  -6   0  14        6.60      -27.87     32.48 o 
  -5   0  14       41.83       12.61     30.76 o 
  -4   0  14        7.67       -0.74     30.82 o 
  -3   0  14       58.51       25.28     31.25 o 
  -2   0  14       20.99        4.74     28.98 o 
  -1   0  14       31.58       53.40     30.08 o 
   0   0  14      122.30      144.88     35.99 o 
   1   0  14      211.99      228.73     39.37 o 
   2   0  14      200.20      182.16     36.97 o 
   3   0  14      120.74      140.51     35.81 o 
   4   0  14       87.61       70.07     37.22 o 
  -7   1  14      879.10      884.11     72.41 o 
  -6   1  14      932.47     1085.41     74.07 o 
  -5   1  14      764.12      785.80     61.52 o 
  -4   1  14     1311.99     1295.56     72.53 o 
  -3   1  14     1895.34     1999.24     88.65 o 
  -2   1  14     1607.02     1613.50     79.18 o 
  -1   1  14     1125.49     1158.07     69.70 o 
   0   1  14      654.56      620.01     53.95 o 
   1   1  14      478.73      489.40     48.42 o 
   2   1  14      372.69      389.36     48.17 o 
   3   1  14      288.73      259.99     43.25 o 
  -7   2  14      241.18      209.79     46.94 o 
  -6   2  14      352.68      362.42     49.65 o 
  -5   2  14      406.93      401.55     51.37 o 
  -4   2  14      593.77      556.39     52.66 o 
  -3   2  14     1201.59     1365.08     76.84 o 
  -2   2  14     1406.62     1224.32     70.63 o 
  -1   2  14      913.46      848.99     60.41 o 
   0   2  14      628.31      586.54     52.72 o 
   1   2  14      651.03      645.72     56.91 o 
   2   2  14      800.31      836.80     65.77 o 
   3   2  14      546.53      519.42     54.81 o 
  -6   3  14      362.24      353.19     52.17 o 
  -5   3  14      373.99      432.86     53.58 o 
  -4   3  14      211.51      242.76     43.13 o 
  -3   3  14      255.45      265.34     43.68 o 
  -2   3  14      158.21      181.79     41.83 o 
  -1   3  14       25.50       27.19     34.27 o 
   0   3  14       13.77       29.16     34.51 o 
   1   3  14       16.40       38.88     33.04 o 
   2   3  14        0.27       27.25     37.71 o 
  -6   4  14      794.92      795.01     44.79 o 
  -5   4  14      923.01      948.35     46.52 o 
  -4   4  14     1094.76     1158.53    100.56 o 
  -3   4  14     1059.78     1114.39     73.52 o 
  -2   4  14     1291.10     1306.58     79.05 o 
  -1   4  14     1169.72     1238.72     74.93 o 
   0   4  14      837.07      763.96     64.35 o 
   1   4  14      624.60      703.43     64.10 o 
  -7   5  14        0.35       23.44     33.65 o 
  -6   5  14        3.16       -1.97     23.36 o 
  -5   5  14        5.90       -8.69     22.81 o 
  -4   5  14       15.94      -20.70     20.70 o 
  -3   5  14       18.62       48.29     37.65 o 
  -2   5  14       89.88      109.69     40.48 o 
  -1   5  14      222.40      217.23     45.16 o 
   0   5  14      235.48      203.08     46.02 o 
  -7   6  14      310.19      373.31     49.46 o 
  -6   6  14      434.76      422.34     49.40 o 
  -5   6  14      377.19      401.68     35.47 o 
  -4   6  14      401.61      404.60     35.65 o 
  -3   6  14      389.46      443.15     35.33 o 
  -2   6  14      298.72      347.97     33.03 o 
  -1   6  14      277.55      270.23     31.40 o 
  -6   7  14      274.84      332.03     49.09 o 
  -5   7  14      266.31      222.07     33.75 o 
  -4   7  14      317.46      299.85     55.06 o 
  -3   7  14      294.57      335.06     51.59 o 
  -2   7  14      283.95      258.88     42.39 o 
  -1   7  14      336.81      299.11     45.96 o 
   0   7  14      268.97      285.39     46.14 o 
  -4   8  14       13.89        1.66     32.30 o 
  -3   8  14        6.87       29.47     32.11 o 
  -1 -14  15      152.18      108.09     41.65 o 
   0 -14  15      159.53      124.03     39.43 o 
  -2 -13  15      225.02      300.28     49.40 o 
  -1 -13  15      351.08      328.34     47.92 o 
   0 -13  15      255.20      216.31     41.71 o 
   1 -13  15      224.04      282.81     48.72 o 
   2 -13  15      297.40      308.16     54.08 o 
   3 -13  15      285.92      357.56     55.31 o 
  -3 -12  15       88.08       86.93     38.76 o 
  -2 -12  15       62.29       50.26     36.24 o 
  -1 -12  15       14.38       21.90     30.58 o 
   0 -12  15       19.80       -1.35     31.50 o 
   1 -12  15       11.29       13.88     22.27 o 
   2 -12  15        0.89      -13.53     31.99 o 
   3 -12  15        1.16      -33.16     33.16 o 
   4 -12  15        0.18       24.98     40.36 o 
  -4 -11  15      377.15      327.91     49.65 o 
  -3 -11  15      435.39      431.51     52.97 o 
  -2 -11  15      471.02      451.75     48.66 o 
  -1 -11  15      721.24      782.30     59.68 o 
   0 -11  15      775.10      758.43     58.57 o 
   1 -11  15      682.76      725.52     41.23 o 
   2 -11  15      849.71      905.46     71.36 o 
   3 -11  15      563.21      628.25     62.14 o 
   4 -11  15      495.33      474.20     60.66 o 
   5 -11  15      504.80      622.34     65.95 o 
  -5 -10  15       18.66       38.57     38.08 o 
  -4 -10  15       35.66       44.85     34.27 o 
  -3 -10  15       45.47       34.64     31.44 o 
  -2 -10  15       43.88       49.16     30.39 o 
  -1 -10  15      179.17      216.06     37.22 o 
   0 -10  15      301.36      313.82     41.34 o 
   1 -10  15      171.92      187.40     26.43 o 
   2 -10  15      244.51      268.13     30.05 o 
   3 -10  15      346.48      364.69     52.11 o 
   4 -10  15      308.81      349.13     53.83 o 
   5 -10  15      285.25      365.49     55.25 o 
  -6  -9  15      309.51      388.13     55.68 o 
  -5  -9  15      463.85      313.08     47.19 o 
  -4  -9  15      318.83      284.78     43.93 o 
  -3  -9  15      339.24      293.15     42.08 o 
  -2  -9  15      543.83      536.46     48.72 o 
  -1  -9  15      320.72      232.18     37.22 o 
   0  -9  15      415.94      405.97     42.51 o 
   1  -9  15      403.61      436.42     32.03 o 
   2  -9  15      233.50      220.09     27.56 o 
   3  -9  15      175.21      194.53     41.53 o 
   4  -9  15      194.63      267.00     47.25 o 
   5  -9  15      143.33      103.35     42.57 o 
  -7  -8  15      125.78       84.90     42.14 o 
  -6  -8  15      242.21      264.72     48.05 o 
  -5  -8  15      324.20      358.48     48.72 o 
  -4  -8  15      499.99      512.59     51.43 o 
  -3  -8  15      963.30      922.13     60.78 o 
  -2  -8  15     1033.86     1045.91     64.29 o 
  -1  -8  15     1110.32     1029.18     60.23 o 
   0  -8  15     1662.72     1753.09     76.10 o 
   1  -8  15      959.55      967.83     41.84 o 
   2  -8  15      755.61      786.17     41.05 o 
   3  -8  15     1014.87      941.94     64.78 o 
   4  -8  15      825.47      938.62     70.81 o 
   5  -8  15      676.22      808.69     68.53 o 
   6  -8  15      677.46      738.13     68.72 o 
  -7  -7  15       83.07       80.41     40.48 o 
  -6  -7  15       92.42       80.22     36.67 o 
  -5  -7  15       46.31       40.05     35.07 o 
  -4  -7  15      110.79      132.76     35.81 o 
  -3  -7  15       39.48       44.36     29.22 o 
  -2  -7  15        6.00        2.83     25.28 o 
  -1  -7  15        6.01        2.83     25.47 o 
   0  -7  15        1.54        8.27     17.81 o 
   1  -7  15       12.69        7.57     18.53 o 
   2  -7  15       33.26       61.40     21.79 o 
   3  -7  15       38.76       31.87     32.30 o 
   4  -7  15       82.10       28.91     32.05 o 
   5  -7  15       91.51      127.78     41.53 o 
   6  -7  15       61.46      110.25     44.91 o 
  -8  -6  15      313.23      314.80     50.82 o 
  -7  -6  15      374.67      296.22     50.82 o 
  -6  -6  15      407.05      416.68     52.29 o 
  -5  -6  15      662.84      761.50     61.71 o 
  -4  -6  15      925.34      934.31     63.61 o 
  -3  -6  15     1190.94     1144.78     64.78 o 
  -2  -6  15     1933.99     1776.35     76.72 o 
  -1  -6  15     1301.09     1244.81     66.93 o 
   0  -6  15      902.72      895.25     38.95 o 
   1  -6  15     1166.51     1123.44     87.54 o 
   2  -6  15      915.91      937.04     41.63 o 
   3  -6  15      646.72      694.18     39.47 o 
   4  -6  15      616.36      636.49     57.71 o 
   5  -6  15      329.92      314.00     50.88 o 
   6  -6  15      289.09      298.31     53.83 o 
  -8  -5  15       22.99       47.92     40.97 o 
  -7  -5  15       37.74       69.09     39.13 o 
  -6  -5  15       62.00       90.99     36.97 o 
  -5  -5  15      218.38      239.19     40.85 o 
  -4  -5  15      386.50      330.86     43.99 o 
  -3  -5  15      315.33      355.22     43.80 o 
  -2  -5  15      730.30      727.17     54.02 o 
  -1  -5  15      891.54      902.94     58.44 o 
   0  -5  15      712.74      714.49     51.00 o 
   1  -5  15      701.25      726.71     38.38 o 
   2  -5  15      669.31      625.97     36.97 o 
   3  -5  15      589.64      628.94     36.08 o 
   4  -5  15      740.56      824.19     61.21 o 
   5  -5  15      603.94      523.42     57.83 o 
   6  -5  15      367.38      451.93     58.44 o 
  -8  -4  15      220.44      235.81     48.97 o 
  -7  -4  15      319.51      348.95     49.65 o 
  -6  -4  15      489.97      408.25     49.09 o 
  -5  -4  15      534.55      517.70     53.65 o 
  -4  -4  15      547.47      603.89     53.89 o 
  -3  -4  15      557.17      624.99     53.52 o 
  -2  -4  15      484.29      499.61     47.68 o 
  -1  -4  15      200.63      188.73     23.66 o 
   0  -4  15       70.25       71.20     32.61 o 
   1  -4  15      152.17      160.97     28.45 o 
   2  -4  15      241.27      220.85     25.75 o 
   3  -4  15       78.60       65.14     23.06 o 
   4  -4  15       24.59       64.90     34.88 o 
   5  -4  15        0.52        5.72     35.93 o 
   6  -4  15       10.08       42.26     42.88 o 
  -8  -3  15      347.93      339.47     54.51 o 
  -7  -3  15      427.52      427.20     55.00 o 
  -6  -3  15      582.04      590.54     55.98 o 
  -5  -3  15     1094.30     1204.45     74.26 o 
  -4  -3  15     1573.49     1556.23     78.07 o 
  -3  -3  15     1323.14     1289.35     70.44 o 
  -2  -3  15     1198.64     1150.74     67.00 o 
  -1  -3  15     1583.77     1629.31     78.99 o 
   0  -3  15     1983.18     1941.47     81.88 o 
   1  -3  15     1595.57     1690.10     75.73 o 
   2  -3  15     1041.47      983.72     60.41 o 
   3  -3  15      905.98      971.23     63.00 o 
  -8  -2  15       13.07       12.86     39.87 o 
  -7  -2  15        9.95        9.97     38.63 o 
  -6  -2  15        3.03       18.21     35.19 o 
  -5  -2  15        0.15       32.18     33.65 o 
  -4  -2  15        6.85        9.66     31.07 o 
  -3  -2  15       22.91       10.27     27.99 o 
  -2  -2  15       30.62       36.60     29.16 o 
  -1  -2  15      130.65      126.73     36.30 o 
   0  -2  15      276.62      266.51     39.74 o 
   1  -2  15      309.97      326.80     43.56 o 
   2  -2  15      251.31      255.56     40.79 o 
   3  -2  15       80.21       78.62     33.96 o 
   4  -2  15      119.15       97.45     36.85 o 
  -8  -1  15      499.28      608.01     65.58 o 
  -7  -1  15      722.02      756.15     68.84 o 
  -6  -1  15      819.93      883.74     71.67 o 
  -5  -1  15      852.56      942.99     70.93 o 
  -4  -1  15     1266.68     1286.52     74.13 o 
  -3  -1  15     1257.33     1181.69     71.55 o 
  -2  -1  15      920.68      886.33     63.67 o 
  -1  -1  15      911.96      966.24     64.97 o 
   0  -1  15      803.77      716.10     55.12 o 
   1  -1  15      499.68      496.10     48.29 o 
   2  -1  15      382.34      443.50     49.09 o 
   3  -1  15      215.96      287.42     44.29 o 
   4  -1  15      254.56      310.13     46.57 o 
  -7   0  15      187.45      146.91     46.45 o 
  -6   0  15      306.50      308.40     51.00 o 
  -5   0  15      496.07      460.11     52.60 o 
  -4   0  15      757.64      765.56     64.47 o 
  -3   0  15     1131.26     1014.66     66.81 o 
  -2   0  15     1442.71     1267.82     71.30 o 
  -1   0  15      953.86      779.59     58.32 o 
   0   0  15      793.26      879.99     63.37 o 
   1   0  15      915.07      864.61     64.41 o 
   2   0  15      810.20      827.64     60.72 o 
   3   0  15      539.24      571.40     55.86 o 
   4   0  15      473.87      554.67     57.15 o 
  -7   1  15      206.94      262.63     52.05 o 
  -6   1  15      254.08      343.65     52.29 o 
  -5   1  15      292.26      358.30     51.86 o 
  -4   1  15      204.06      232.30     43.86 o 
  -3   1  15      144.64      165.00     41.40 o 
  -2   1  15       88.54       97.45     36.05 o 
  -1   1  15       27.06       63.30     34.14 o 
   0   1  15       28.57       12.49     29.59 o 
   1   1  15        0.25      -10.64     30.94 o 
   2   1  15       10.24       20.67     34.51 o 
   3   1  15        3.76       16.80     35.99 o 
  -7   2  15      562.54      562.11     60.11 o 
  -6   2  15      565.07      771.59     64.60 o 
  -5   2  15      834.44      927.36     68.72 o 
  -4   2  15     1210.11     1376.09     81.33 o 
  -3   2  15     1423.44     1489.11     80.35 o 
  -2   2  15     1475.95     1499.07     79.05 o 
  -1   2  15     1218.34     1270.16     75.79 o 
   0   2  15      721.75      825.48     66.07 o 
   1   2  15      520.14      524.71     55.61 o 
   2   2  15      578.79      625.73     58.88 o 
   3   2  15      410.95      341.38     50.82 o 
  -6   3  15       12.19        8.12     38.14 o 
  -5   3  15       26.81       52.97     39.13 o 
  -4   3  15       13.86      -15.26     30.70 o 
  -3   3  15      162.20      143.84     40.54 o 
  -2   3  15      349.27      376.57     49.09 o 
  -1   3  15      151.33      144.02     40.05 o 
   0   3  15      174.50      121.32     42.20 o 
   1   3  15      232.71      193.24     43.56 o 
   2   3  15      260.56      167.27     45.09 o 
  -6   4  15      502.24      477.15     59.06 o 
  -5   4  15      442.36      414.77     54.14 o 
  -4   4  15      405.83      380.20     52.17 o 
  -3   4  15      369.43      426.95     54.57 o 
  -2   4  15      297.27      396.01     54.20 o 
  -1   4  15      246.10      251.37     47.12 o 
   0   4  15      290.50      291.30     48.97 o 
   1   4  15      141.12      194.53     46.69 o 
  -6   5  15      412.09      387.15     57.58 o 
  -5   5  15      342.72      338.92     55.12 o 
  -4   5  15      373.19      434.46     56.11 o 
  -3   5  15      340.66      356.70     54.02 o 
  -2   5  15      468.57      484.97     59.31 o 
  -1   5  15      409.93      427.94     53.95 o 
   0   5  15      299.45      358.91     56.78 o 
  -5   6  15       19.52      -30.94     37.53 o 
  -4   6  15        0.66        4.37     38.39 o 
  -3   6  15        0.19        9.17     40.05 o 
  -2   6  15        1.85      -26.76     37.40 o 
   0 -14  16        3.97       -9.78     34.76 o 
  -1 -13  16      427.29      390.59     50.82 o 
   0 -13  16      384.53      397.05     48.23 o 
  -3 -12  16       12.62       55.31     37.40 o 
  -2 -12  16       43.16       33.90     36.85 o 
  -1 -12  16      158.94      162.60     40.67 o 
   0 -12  16      111.32      126.30     38.94 o 
   1 -12  16      148.70      166.88     37.77 o 
   2 -12  16      246.18      248.97     49.95 o 
   3 -12  16      258.84      280.84     52.72 o 
  -4 -11  16      203.13      224.12     45.89 o 
  -3 -11  16      252.80      203.45     42.94 o 
  -2 -11  16      208.64      197.85     40.60 o 
  -1 -11  16      131.44      131.41     38.94 o 
   0 -11  16      205.90      209.91     40.67 o 
   1 -11  16      171.25      156.22     27.65 o 
   2 -11  16      130.97      168.26     43.68 o 
   3 -11  16      153.09      164.08     45.89 o 
   4 -11  16       88.07       99.23     43.06 o 
  -5 -10  16      218.65      255.93     50.14 o 
  -4 -10  16      378.98      401.24     52.42 o 
  -3 -10  16      531.28      495.49     54.26 o 
  -2 -10  16      429.25      397.12     47.74 o 
  -1 -10  16      741.21      798.42     62.14 o 
   0 -10  16      918.41      924.72     63.43 o 
   1 -10  16      695.40      699.26     41.90 o 
   2 -10  16      770.86      702.94     60.97 o 
   3 -10  16      551.99      636.37     60.54 o 
   4 -10  16      468.00      539.35     61.15 o 
  -5  -9  16       46.10       20.86     36.36 o 
  -4  -9  16       78.46       58.75     36.73 o 
  -3  -9  16       10.33       28.18     31.38 o 
  -2  -9  16        0.70        7.07     31.93 o 
  -1  -9  16        1.81      -16.43     26.33 o 
   0  -9  16       23.28       16.00     28.36 o 
   1  -9  16       39.77       64.65     23.16 o 
   2  -9  16       62.10       50.71     23.71 o 
   3  -9  16      136.17      155.22     42.08 o 
   4  -9  16      110.80       90.87     39.93 o 
   5  -9  16      104.52       97.02     46.51 o 
  -6  -8  16      313.97      362.48     55.37 o 
  -5  -8  16      471.40      498.93     56.35 o 
  -4  -8  16      461.79      453.22     51.06 o 
  -3  -8  16      740.96      724.34     57.83 o 
  -2  -8  16     1126.57     1103.19     65.95 o 
  -1  -8  16      817.60      825.36     57.34 o 
   0  -8  16     1067.30     1057.61     71.79 o 
   1  -8  16     1062.10     1071.82     47.21 o 
   2  -8  16      609.62      608.43     58.75 o 
   3  -8  16      459.30      454.95     52.66 o 
   4  -8  16      331.54      316.15     48.48 o 
   5  -8  16      264.34      213.97     48.66 o 
  -7  -7  16       21.56       50.57     42.39 o 
  -6  -7  16       54.22       61.52     37.22 o 
  -5  -7  16      116.04      116.40     40.36 o 
  -4  -7  16      119.43      173.12     40.17 o 
  -3  -7  16      242.49      290.93     44.42 o 
  -2  -7  16      523.98      483.98     47.74 o 
  -1  -7  16      617.22      592.32     53.03 o 
   0  -7  16      498.93      503.71     33.82 o 
   1  -7  16      433.89      435.71     32.84 o 
   2  -7  16      500.18      517.84     69.61 o 
   3  -7  16      738.03      761.81     60.41 o 
   4  -7  16      690.88      676.36     61.03 o 
   5  -7  16      483.32      485.71     57.89 o 
  -7  -6  16      145.76      124.33     43.31 o 
  -6  -6  16      211.08      279.80     48.79 o 
  -5  -6  16      237.97      207.08     43.25 o 
  -4  -6  16      339.16      326.55     44.48 o 
  -3  -6  16      272.09      299.61     42.39 o 
  -2  -6  16      187.96      147.40     36.11 o 
  -1  -6  16      158.45      230.95     40.54 o 
   0  -6  16       81.94      111.45     35.28 o 
   1  -6  16      105.77       93.85     23.90 o 
   2  -6  16      125.80       90.43     25.25 o 
   3  -6  16       26.62       75.04     24.53 o 
   4  -6  16        0.61       12.30     31.38 o 
   5  -6  16        9.97       42.51     39.93 o 
   6  -6  16        1.28       15.63     43.37 o 
  -8  -5  16      211.61      127.35     44.11 o 
  -7  -5  16      269.41      277.34     48.60 o 
  -6  -5  16      445.57      431.69     52.17 o 
  -5  -5  16      744.64      887.87     65.46 o 
  -4  -5  16      913.91      892.30     66.26 o 
  -3  -5  16     1155.97     1191.29     71.61 o 
  -2  -5  16     1275.55     1289.72     73.64 o 
  -1  -5  16     1220.19     1256.85     47.20 o 
   0  -5  16     1258.69     1289.33     48.32 o 
   1  -5  16      966.84      966.93     43.65 o 
   2  -5  16      959.10      961.87     44.39 o 
   3  -5  16     1026.19     1009.68     45.59 o 
   4  -5  16      577.58      658.46     59.98 o 
   5  -5  16      310.25      351.96     54.26 o 
  -8  -4  16        6.68        8.37     41.34 o 
  -7  -4  16        0.71       14.83     39.25 o 
  -6  -4  16        0.29      -12.18     32.67 o 
  -5  -4  16        0.98       12.55     30.94 o 
  -4  -4  16       16.77        4.49     31.44 o 
  -3  -4  16       23.90        9.60     28.85 o 
  -2  -4  16       58.98       30.82     32.79 o 
  -1  -4  16      167.57      150.29     39.37 o 
   0  -4  16      223.26      231.26     41.53 o 
   1  -4  16      352.20      451.19     48.91 o 
   2  -4  16      151.78      126.79     36.54 o 
   3  -4  16      175.46      218.46     40.85 o 
  -8  -3  16      251.17      261.28     54.32 o 
  -7  -3  16      542.62      663.38     65.83 o 
  -6  -3  16      750.02      663.38     63.61 o 
  -5  -3  16      781.62      717.58     61.09 o 
  -4  -3  16      902.09     1016.88     68.96 o 
  -3  -3  16      790.06      778.36     64.04 o 
  -2  -3  16      755.52      715.98     59.31 o 
  -1  -3  16      561.42      621.79     53.89 o 
   0  -3  16      435.55      447.93     47.62 o 
   1  -3  16      575.27      609.05     53.89 o 
   2  -3  16      473.84      453.78     47.68 o 
   3  -3  16      292.94      285.95     44.29 o 
  -8  -2  16      122.77      114.37     50.45 o 
  -7  -2  16      155.25      140.76     47.86 o 
  -6  -2  16      289.62      282.20     51.49 o 
  -5  -2  16      634.40      629.91     61.09 o 
  -4  -2  16      836.67      830.10     68.16 o 
  -3  -2  16      946.10      940.53     66.20 o 
  -2  -2  16      736.21      776.27     63.06 o 
  -1  -2  16      781.41      803.89     63.06 o 
   0  -2  16     1148.69     1218.29     71.98 o 
   1  -2  16     1084.81     1188.58     71.92 o 
   2  -2  16      720.52      756.52     61.21 o 
   3  -2  16      572.94      629.85     56.17 o 
  -8  -1  16      170.97      125.13     51.74 o 
  -7  -1  16      161.32      160.26     46.39 o 
  -6  -1  16      245.90      252.42     51.00 o 
  -5  -1  16      202.76      247.87     46.76 o 
  -4  -1  16       72.47       84.34     36.48 o 
  -3  -1  16       79.24      140.14     40.48 o 
  -2  -1  16       80.04       80.04     34.21 o 
  -1  -1  16       33.30       29.47     31.31 o 
   0  -1  16        0.33        6.46     29.59 o 
   1  -1  16       22.74       14.46     32.73 o 
   2  -1  16        0.44        3.14     32.24 o 
   3  -1  16       10.14      -26.15     31.50 o 
   4  -1  16       25.72        3.14     36.17 o 
  -7   0  16      467.42      521.88     63.37 o 
  -6   0  16      457.59      508.10     60.23 o 
  -5   0  16      745.12      796.08     66.32 o 
  -4   0  16     1187.59     1254.71     76.65 o 
  -3   0  16     1291.77     1383.85     81.02 o 
  -2   0  16     1242.72     1259.51     73.82 o 
  -1   0  16      997.89     1113.09     72.41 o 
   0   0  16      833.03      793.56     61.71 o 
   1   0  16      722.18      833.30     65.64 o 
   2   0  16      555.38      517.39     56.17 o 
   3   0  16      350.36      335.29     49.16 o 
   4   0  16      293.35      302.19     51.25 o 
  -7   1  16        5.44       21.22     41.22 o 
  -6   1  16       50.95      106.18     43.99 o 
  -5   1  16       37.40       34.76     36.05 o 
  -4   1  16      107.89      170.78     42.39 o 
  -3   1  16      422.12      485.21     56.11 o 
  -2   1  16      228.16      283.12     47.74 o 
  -1   1  16      184.91      139.10     39.99 o 
   0   1  16      266.31      270.75     45.16 o 
   1   1  16      268.86      209.91     43.86 o 
   2   1  16      248.53      255.62     47.92 o 
   3   1  16      265.94      274.38     49.40 o 
  -7   2  16      446.87      516.04     63.00 o 
  -6   2  16      428.83      491.24     60.04 o 
  -5   2  16      354.19      384.93     53.03 o 
  -4   2  16      464.76      424.86     54.02 o 
  -3   2  16      419.33      458.76     53.89 o 
  -2   2  16      241.06      222.58     44.36 o 
  -1   2  16      208.20      185.61     42.02 o 
   0   2  16      193.33      180.38     43.56 o 
   1   2  16      120.08      120.52     43.56 o 
   2   2  16      111.32      170.23     45.83 o 
  -6   3  16      297.07      431.14     57.46 o 
  -5   3  16      510.96      550.61     60.78 o 
  -4   3  16      622.18      747.17     66.01 o 
  -3   3  16      557.80      575.96     61.89 o 
  -2   3  16      586.70      573.00     60.78 o 
  -1   3  16      503.31      413.85     53.65 o 
   0   3  16      473.43      516.84     60.66 o 
   1   3  16      352.42      358.05     53.83 o 
  -6   4  16       51.87       59.06     41.96 o 
  -5   4  16        9.10       51.49     42.14 o 
  -4   4  16        2.99       23.25     39.80 o 
  -3   4  16        0.08      -18.52     33.65 o 
  -2   4  16       13.25       33.59     40.30 o 
  -1   4  16       16.50       15.13     37.16 o 
   0   4  16       16.78      -22.95     34.88 o 
  -6   5  16      472.84      594.90     67.12 o 
  -5   5  16      425.73      532.65     64.84 o 
  -4   5  16      436.15      419.14     57.95 o 
  -3   5  16      326.16      300.47     55.80 o 
   0 -13  17      152.88      124.52     42.45 o 
  -2 -12  17      232.59      224.18     45.83 o 
  -1 -12  17      298.37      341.13     50.39 o 
   0 -12  17      299.03      418.71     48.54 o 
   1 -12  17      399.93      428.12     56.78 o 
  -3 -11  17        2.93      -30.45     30.45 o 
  -2 -11  17        2.24       52.42     38.27 o 
  -1 -11  17        4.46        0.80     30.88 o 
   0 -11  17        6.30        9.07     22.67 o 
   1 -11  17       23.56       47.05     29.47 o 
   2 -11  17       91.88       70.93     41.53 o 
   3 -11  17       80.56       80.72     43.56 o 
  -4 -10  17      248.46      230.64     49.52 o 
  -3 -10  17      422.32      415.14     52.17 o 
  -2 -10  17      455.12      415.57     51.55 o 
  -1 -10  17      424.07      357.19     48.48 o 
   0 -10  17      597.70      548.12     38.17 o 
   1 -10  17      564.32      570.46     39.67 o 
   2 -10  17      431.04      440.43     53.83 o 
   3 -10  17      338.61      363.03     54.14 o 
  -5  -9  17       51.50       48.60     41.71 o 
  -4  -9  17      100.71      142.79     43.13 o 
  -3  -9  17      155.20      114.98     38.39 o 
  -2  -9  17      182.33      221.72     42.14 o 
  -1  -9  17      272.64      319.48     46.02 o 
   0  -9  17      330.09      345.51     32.69 o 
   1  -9  17      355.60      378.84     45.53 o 
   2  -9  17      493.83      531.35     55.98 o 
   3  -9  17      531.79      589.37     58.38 o 
   4  -9  17      401.97      452.24     58.32 o 
  -5  -8  17      100.25      171.77     44.85 o 
  -4  -8  17      145.58      174.72     41.22 o 
  -3  -8  17       69.84       91.11     36.17 o 
  -2  -8  17       86.50       61.95     35.99 o 
  -1  -8  17      116.87      116.64     36.60 o 
   0  -8  17       95.25      107.26     25.63 o 
   1  -8  17      109.18      128.24     26.51 o 
   2  -8  17       46.81       63.46     29.56 o 
   3  -8  17        1.92      -21.84     33.84 o 
   4  -8  17        0.03       20.79     35.81 o 
  -6  -7  17      289.13      320.52     51.31 o 
  -5  -7  17      328.56      407.94     53.28 o 
  -4  -7  17      487.94      523.91     55.74 o 
  -3  -7  17      733.10      767.53     60.78 o 
  -2  -7  17      718.59      804.20     64.78 o 
  -1  -7  17      797.45      855.20     65.09 o 
   0  -7  17      819.27      826.73     41.77 o 
   1  -7  17      711.63      734.02     41.60 o 
   2  -7  17      620.82      604.88     38.92 o 
   3  -7  17      533.45      592.63     56.05 o 
   4  -7  17      353.12      450.45     54.08 o 
   5  -7  17      368.25      331.35     53.34 o 
  -6  -6  17        5.11      -11.14     36.48 o 
  -5  -6  17       29.05       20.18     36.48 o 
  -4  -6  17       15.10        6.28     33.96 o 
  -3  -6  17       20.89        1.60     29.35 o 
  -2  -6  17      157.36      131.96     38.02 o 
  -1  -6  17      238.25      255.19     28.35 o 
   0  -6  17      142.24      158.38     26.03 o 
   1  -6  17       92.50      118.88     24.91 o 
   2  -6  17      179.03      186.75     47.49 o 
   3  -6  17      376.87      320.52     47.92 o 
   4  -6  17      261.09      273.95     49.77 o 
   5  -6  17      191.53      248.54     51.49 o 
  -7  -5  17      311.29      320.28     57.46 o 
  -6  -5  17      387.65      469.46     58.81 o 
  -5  -5  17      557.64      618.28     59.12 o 
  -4  -5  17      609.24      628.31     57.71 o 
  -3  -5  17      572.77      691.06     59.43 o 
  -2  -5  17      468.10      446.82     50.75 o 
  -1  -5  17      326.58      354.05     48.05 o 
   0  -5  17      340.11      319.66     47.31 o 
   1  -5  17      455.76      494.07     51.98 o 
   2  -5  17      351.89      302.19     45.22 o 
   3  -5  17      169.58      214.71     42.57 o 
  -7  -4  17      100.55      130.61     46.94 o 
  -6  -4  17      310.90      336.46     51.98 o 
  -5  -4  17      604.46      677.65     64.17 o 
  -4  -4  17      659.69      713.39     63.18 o 
  -3  -4  17      573.85      655.81     60.97 o 
  -2  -4  17      613.19      677.10     59.24 o 
  -1  -4  17      926.23     1016.75     70.07 o 
   0  -4  17      920.59     1055.94     67.61 o 
   1  -4  17      671.84      680.66     58.38 o 
   2  -4  17      661.06      711.67     59.12 o 
   3  -4  17      814.99      914.01     66.38 o 
  -8  -3  17       98.27      110.80     50.88 o 
  -7  -3  17       90.45      128.70     49.28 o 
  -6  -3  17      155.45      158.23     48.23 o 
  -5  -3  17      145.78      193.54     46.33 o 
  -4  -3  17       80.85       86.13     38.14 o 
  -3  -3  17       53.35       67.18     35.81 o 
  -2  -3  17       35.54       54.20     36.67 o 
  -1  -3  17        5.25       -1.66     29.71 o 
   0  -3  17        9.29       51.98     33.47 o 
   1  -3  17       15.25       53.52     33.90 o 
   2  -3  17        4.85       -6.83     29.96 o 
   3  -3  17       37.12       -4.00     30.51 o 
  -8  -2  17      230.45      171.03     56.48 o 
  -7  -2  17      353.05      445.78     61.71 o 
  -6  -2  17      547.27      631.20     64.54 o 
  -5  -2  17      736.61      730.50     65.89 o 
  -4  -2  17      843.92      823.88     67.12 o 
  -3  -2  17      889.05      896.97     66.57 o 
  -2  -2  17      841.16      815.03     63.55 o 
  -1  -2  17      924.04      935.05     65.95 o 
   0  -2  17      887.64      843.33     62.69 o 
   1  -2  17      811.20      912.47     68.47 o 
   2  -2  17      512.15      512.59     53.83 o 
   3  -2  17      358.05      290.81     47.74 o 
  -8  -1  17        2.94       61.58     51.19 o 
  -7  -1  17       10.29       37.10     44.17 o 
  -6  -1  17       51.83       90.13     42.39 o 
  -5  -1  17       83.41       95.23     40.54 o 
  -4  -1  17      196.95      199.63     44.66 o 
  -3  -1  17      240.60      284.16     49.59 o 
  -2  -1  17      184.36      151.28     41.28 o 
  -1  -1  17      244.90      234.76     45.34 o 
   0  -1  17      264.98      303.60     48.48 o 
   1  -1  17      335.38      347.78     47.86 o 
   2  -1  17      361.47      345.62     51.06 o 
   3  -1  17      318.09      316.34     49.89 o 
  -7   0  17      386.60      389.92     62.44 o 
  -6   0  17      319.94      350.48     57.58 o 
  -5   0  17      334.61      438.33     59.18 o 
  -4   0  17      284.85      328.58     52.85 o 
  -3   0  17      274.95      254.02     46.57 o 
  -2   0  17      285.32      290.93     47.25 o 
  -1   0  17      203.59      233.04     47.31 o 
   0   0  17      137.96      164.32     44.17 o 
   1   0  17      101.56      119.66     41.83 o 
   2   0  17       77.21      116.15     42.39 o 
   3   0  17       15.71       29.41     36.36 o 
  -7   1  17      178.33      259.00     54.32 o 
  -6   1  17      219.38      241.41     51.25 o 
  -5   1  17      601.44      715.67     65.77 o 
  -4   1  17      658.74      737.76     65.40 o 
  -3   1  17      655.03      682.88     62.63 o 
  -2   1  17      846.81      911.55     72.53 o 
  -1   1  17      719.59      715.92     62.20 o 
   0   1  17      399.00      440.80     52.97 o 
   1   1  17      428.09      557.19     60.54 o 
   2   1  17      450.10      433.60     54.63 o 
  -7   2  17       44.13       40.67     45.96 o 
  -6   2  17       24.59       77.21     45.53 o 
  -5   2  17       21.72       40.67     43.80 o 
  -4   2  17       10.45       -1.60     39.07 o 
  -3   2  17        4.97       47.86     40.73 o 
  -2   2  17        0.86        5.91     36.73 o 
  -1   2  17       10.21       26.88     36.36 o 
   0   2  17       57.56       73.39     42.33 o 
   1   2  17       33.53       42.08     38.39 o 
  -6   3  17      338.97      324.34     58.20 o 
  -5   3  17      351.14      400.62     56.72 o 
  -4   3  17      430.65      559.28     61.71 o 
  -3   3  17      370.93      462.02     59.31 o 
  -2   3  17      309.07      378.35     56.29 o 
  -1   3  17      339.74      339.59     53.83 o 
   0 -12  18      218.79      204.99     44.91 o 
  -2 -11  18      112.38       68.47     40.36 o 
  -1 -11  18      153.01      110.18     41.77 o 
   0 -11  18      187.85      169.41     32.26 o 
   1 -11  18      259.56      266.74     48.82 o 
  -3 -10  18       17.90      -15.56     32.85 o 
  -2 -10  18       37.63       20.42     37.53 o 
  -1 -10  18       65.42       79.79     39.80 o 
   0 -10  18       53.44       77.61     26.84 o 
   1 -10  18       21.81       19.78     24.89 o 
   2 -10  18        0.55       -0.18     35.81 o 
  -4  -9  18      236.81      272.54     50.94 o 
  -3  -9  18      341.16      346.92     51.98 o 
  -2  -9  18      391.45      311.97     48.85 o 
  -1  -9  18      425.10      380.07     51.06 o 
   0  -9  18      498.52      513.51     38.36 o 
   1  -9  18      473.77      478.94     96.65 o 
   2  -9  18      366.37      360.45     52.23 o 
   3  -9  18      261.78      232.30     46.88 o 
  -4  -8  18       22.25        2.71     32.48 o 
  -3  -8  18       62.38       95.11     37.53 o 
  -2  -8  18      166.75      164.81     44.05 o 
  -1  -8  18      119.08      126.92     39.13 o 
   0  -8  18       64.50       83.59     26.30 o 
   1  -8  18      151.53      142.82     27.77 o 
   2  -8  18      270.00      325.08     47.74 o 
   3  -8  18      180.51      153.80     44.79 o 
   4  -8  18      144.79      118.80     42.82 o 
  -5  -7  18      281.15      307.05     52.72 o 
  -4  -7  18      268.92      339.29     52.72 o 
  -3  -7  18      290.87      357.62     49.46 o 
  -2  -7  18      334.94      436.18     53.95 o 
  -1  -7  18      251.73      246.18     40.85 o 
   0  -7  18      228.20      227.97     30.55 o 
   1  -7  18      288.33      351.57     33.90 o 
   2  -7  18      120.82      138.72     41.62 o 
   3  -7  18       58.51       42.20     38.39 o 
   4  -7  18       33.12       33.84     41.03 o 
  -6  -6  18      178.22      175.27     47.74 o 
  -5  -6  18      252.52      296.10     49.89 o 
  -4  -6  18      413.17      390.23     54.57 o 
  -3  -6  18      551.19      538.49     56.97 o 
  -2  -6  18      578.72      625.79     59.86 o 
  -1  -6  18      708.33      716.47     61.09 o 
   0  -6  18      638.77      677.83     60.78 o 
   1  -6  18      537.84      632.49     56.72 o 
   2  -6  18      645.07      733.51     60.60 o 
  -6  -5  18       71.78      112.09     47.56 o 
  -5  -5  18       59.25       77.64     41.34 o 
  -4  -5  18       65.90       37.84     38.63 o 
  -3  -5  18       66.26      112.46     43.00 o 
  -2  -5  18        9.31       76.29     39.31 o 
  -1  -5  18        0.40      -25.10     34.39 o 
   0  -5  18       11.66       30.94     36.17 o 
   1  -5  18        6.23        6.21     32.98 o 
   2  -5  18       27.89       -4.43     34.21 o 
  -6  -4  18      350.91      296.90     53.65 o 
  -5  -4  18      468.18      421.42     57.15 o 
  -4  -4  18      652.97      733.39     67.49 o 
  -3  -4  18      692.16      741.08     66.75 o 
  -2  -4  18      630.47      644.24     61.95 o 
  -1  -4  18      613.03      575.22     57.15 o 
   0  -4  18      762.02      949.26     69.89 o 
   1  -4  18      762.31      778.61     61.83 o 
   2  -4  18      423.39      531.11     53.89 o 
   3  -4  18      310.99      347.96     49.16 o 
  -6  -3  18       77.53       50.32     42.57 o 
  -5  -3  18      106.60      139.22     45.16 o 
  -4  -3  18      114.05      103.72     42.45 o 
  -3  -3  18       96.24      114.12     40.05 o 
  -2  -3  18      132.52       89.14     39.07 o 
  -1  -3  18      220.07      184.99     45.65 o 
   0  -3  18      264.03      316.65     47.12 o 
   1  -3  18      368.90      356.88     51.06 o 
   2  -3  18      372.01      384.44     51.00 o 
   3  -3  18      296.17      319.29     49.22 o 
  -7  -2  18      177.93      233.41     56.48 o 
  -6  -2  18      262.76      343.65     59.92 o 
  -5  -2  18      239.64      248.48     52.23 o 
  -4  -2  18      151.00      169.49     48.05 o 
  -3  -2  18      190.05      186.28     48.42 o 
  -2  -2  18      167.26      177.24     45.28 o 
  -1  -2  18      156.75      174.23     43.19 o 
   0  -2  18      121.53       74.19     37.34 o 
   1  -2  18      110.05      143.90     43.93 o 
   2  -2  18       34.46       21.72     36.60 o 
   3  -2  18        5.70       18.52     37.10 o 
  -6  -1  18      307.70      365.43     56.54 o 
  -5  -1  18      483.58      592.63     63.86 o 
  -4  -1  18      400.34      438.15     55.86 o 
  -3  -1  18      628.91      670.76     64.97 o 
  -2  -1  18      742.03      765.50     66.38 o 
  -1  -1  18      539.47      641.11     62.44 o 
   0  -1  18      582.08      589.98     60.60 o 
   1  -1  18      574.28      699.92     64.72 o 
   2  -1  18      302.48      467.43     57.40 o 
  -6   0  18       13.23       58.44     44.11 o 
  -5   0  18       22.77       -1.05     37.96 o 
  -4   0  18        0.29      -20.98     35.74 o 
  -3   0  18        0.79       40.36     37.16 o 
  -2   0  18        2.67      -32.30     32.30 o 
  -1   0  18       37.54       50.82     38.76 o 
   0   0  18       27.18        7.81     36.67 o 
   1   0  18       43.38       44.85     40.54 o 
  -5   1  18      188.39      214.52     51.62 o 
  -4   1  18      336.28      332.15     53.95 o 
  -3   1  18      370.65      380.51     55.37 o 
  -2   1  18      371.61      403.02     55.25 o 
  -1   1  18      326.58      372.14     56.11 o 
   0   1  18      272.17      283.86     49.71 o 
  -4   2  18      142.48      123.16     44.79 o 
  -3   2  18      122.41       76.90     41.77 o 
   0 -11  19      274.85      314.25     51.25 o 
  -1 -10  19       57.32       66.21     28.01 o 
   0 -10  19       95.63       89.82     28.44 o 
   1 -10  19      151.45      182.50     69.49 o 
  -2  -9  19      138.27      156.45     43.56 o 
  -1  -9  19      176.50      185.37     31.73 o 
   0  -9  19      193.90      177.76     31.02 o 
   1  -9  19       84.41       65.69     28.54 o 
   2  -9  19       34.89       93.94     40.36 o 
  -3  -8  19      286.76      364.20     52.23 o 
  -2  -8  19      374.79      474.57     58.51 o 
  -1  -8  19      515.49      535.44     39.60 o 
   0  -8  19      498.15      560.33     40.91 o 
   1  -8  19      416.38      402.90     44.26 o 
   2  -8  19      349.83      415.08     54.75 o 
   3  -8  19      275.40      339.35     51.31 o 
  -4  -7  19       44.75       49.46     37.96 o 
  -3  -7  19        9.00       21.90     39.31 o 
  -2  -7  19        1.12      -24.49     33.28 o 
  -1  -7  19        0.22       32.73     37.47 o 
   0  -7  19        0.32      -24.30     35.74 o 
   1  -7  19       23.05       -1.23     37.04 o 
   2  -7  19       79.31       66.32     40.54 o 
  -4  -6  19      328.60      292.72     51.92 o 
  -3  -6  19      434.31      460.24     58.94 o 
  -2  -6  19      491.46      473.83     56.85 o 
  -1  -6  19      471.67      515.42     57.83 o 
   0  -6  19      516.47      600.69     58.32 o 
   1  -6  19      412.86      449.35     55.43 o 
   2  -6  19      272.60      333.50     50.82 o 
  -4  -5  19       90.56       90.07     43.99 o 
  -3  -5  19       82.65      114.12     45.65 o 
  -2  -5  19      129.23      157.49     47.99 o 
  -1  -5  19      170.44      178.78     46.26 o 
   0  -5  19      215.76      244.91     48.54 o 
   1  -5  19      255.56      271.49     49.09 o 
   2  -5  19      304.43      361.93     51.98 o 
  -5  -4  19      118.42      111.97     46.45 o 
  -4  -4  19      101.66      129.99     48.11 o 
  -3  -4  19      106.53      126.18     46.08 o 
  -2  -4  19      104.89      187.64     46.82 o 
  -1  -4  19       94.87       55.61     40.48 o 
   0  -4  19       56.54       11.38     38.63 o 
   1  -4  19       42.66       69.58     38.08 o 
   2  -4  19       19.18       24.98     37.84 o 
  -5  -3  19      305.11      369.25     60.11 o 
  -4  -3  19      420.68      469.46     61.09 o 
  -3  -3  19      469.78      514.80     61.40 o 
  -2  -3  19      318.34      311.48     53.22 o 
  -1  -3  19      447.62      451.68     57.77 o 
   0  -3  19      613.87      726.68     65.27 o 
   1  -3  19      355.47      357.00     53.89 o 
   2  -3  19      205.07      262.82     49.59 o 
  -5  -2  19        0.26       -7.20     41.40 o 
  -4  -2  19        0.36      -26.88     41.71 o 
  -3  -2  19        7.68       53.71     43.19 o 
  -2  -2  19       32.60       60.54     40.73 o 
  -1  -2  19       22.91       48.54     40.54 o 
   0  -2  19       46.25       46.33     42.20 o 
   1  -2  19      124.94      188.93     47.68 o 
  -4  -1  19      250.28      193.61     49.09 o 
  -3  -1  19      246.73      367.52     55.43 o 
  -2  -1  19      243.63      271.98     50.32 o 
  -1  -1  19      302.70      293.15     53.03 o 
   0  -1  19      359.86      480.66     59.86 o 
  -1  -9  20        0.19      -10.21     32.36 o 
   0  -9  20        9.99        2.65     36.97 o 
   1  -9  20       38.44        9.29     40.23 o 
   0  -8  20      302.00      323.41     54.32 o 
   1  -8  20      205.83      186.72     47.62 o 
  -1  -7  20      210.17      216.92     48.79 o 
   0  -7  20      182.64      230.27     48.48 o 
   1  -7  20      162.63      211.82     45.16 o 
  -2  -6  20       62.21       80.10     43.19 o 
  -1  -6  20       43.48       62.38     39.31 o 
   0  -6  20       14.10       22.15     37.77 o 
   1  -6  20        8.76        3.81     35.93 o 
  -2  -5  20      312.93      308.10     53.77 o 
  -1  -5  20      400.43      433.97     56.48 o 
   0  -5  20      310.55      313.94     51.31 o 
   1  -5  20      171.28      171.34     46.88 o 
  -1  -4  20       41.51       74.38     44.17 o 
                                                 
